# Supplementary material for: The membrane-actin linker ezrin acts as a sliding anchor
Source: Sci Adv. 2022 Aug 5;8(31):eabo2779. doi: 10.1126/sciadv.abo2779 (PMC9355349; doi:10.1126/sciadv.abo2779)
Supplement: Supplementary file 2 — Data file S1 [file sciadv.abo2779_data_file_s1.zip]

Archive with 1 entries (1 files):
- sciadv.abo2779_data_file_s1.xls
