# Supplementary material for: The membrane-actin linker ezrin acts as a sliding anchor
Source: Sci Adv. 2022 Aug 5;8(31):eabo2779. doi: 10.1126/sciadv.abo2779 (PMC9355349; doi:10.1126/sciadv.abo2779)
Supplement: Supplementary file 2 — Data file S1 [file sciadv.abo2779_data_file_s1.zip › sciadv.abo2779_data_file_s1.xls]

## Sheet: Fig_1c
Data points in Figure 1c	Absolute parallel force (pN)	Lifetime (s)
	1.22052	0.026
	1.6391	0.121
	1.93041	0.011
	2.22578	0.11
	1.09006	0.097
	1.22055	0.017
	1.78083	0.007
	1.89476	0.038
	0.968434	0.004
	1.10127	0.002
	1.07353	0.011
	1.9904	0.02
	1.56934	0.018
	1.53152	0.046
	0.94789	0.128
	1.46844	0.151
	1.66399	0.116
	1.7117	0.032
	1.30325	0.004
	1.63329	0.094
	1.59688	0.011
	2.29518	0.112
	1.08014	0.037
	1.8337	0.008
	2.01871	0.056
	1.4782	0.028
	1.70458	0.103
	1.94959	0.374
	1.50692	0.004
	2.84136	0.001
	2.68763	0.01
	1.29177	0.007
	0.939883	0.125
	1.22813	0.014
	1.15317	0.012
	2.36098	0.049
	1.23355	0.067
	1.51396	0.001
	2.65296	0.049
	1.86243	0.056
	1.81764	0.012
	1.84602	0.015
	0.803771	0.047
	1.65206	0.029
	2.90004	0.039
	2.08149	0.047
	1.46456	0.023
	2.24087	0.052
	1.88713	0.023
	2.90434	0.002
	2.26121	0.012
	2.60623	0.002
	1.17753	0.012
	1.65406	0.08
	1.65937	0.04
	1.35602	0.008
	1.42824	0.069
	1.70101	0.014
	2.05079	0.035
	2.41339	0.002
	1.12428	0.009
	2.55082	0.002
	1.44839	0.002
	1.66921	0.178
	1.63944	0.219
	1.08278	0.001
	2.47628	0.033
	2.01876	0.026
	1.58548	0.072
	1.46895	0.008
	1.27183	0.073
	1.77571	0.017
	2.5266	0.026
	3.12314	0.016
	1.60646	0.011
	1.20283	0.007
	2.15825	0.023
	1.14573	0.006
	1.93422	0.099
	1.08735	0.001
	2.60826	0.037
	3.61988	0.025
	3.14888	0.021
	1.95274	0.03
	1.53359	0.065
	1.45371	0.012
	1.63659	0.028
	1.48712	0.094
	1.37947	0.126
	2.73729	0.021
	1.85953	0.069
	1.29295	0.029
	2.1741	0.017
	1.14333	0.157
	0.887856	0.071
	1.82043	0.008
	1.14496	0.032
	1.08603	0.021
	1.41644	0.077
	3.15226	0.046
	2.24476	0.022
	2.85535	0.019
	3.73263	0.064
	2.00841	0.033
	1.56472	0.067
	3.08522	0.02
	3.36657	0.007
	2.37721	0.078
	2.30398	0.074
	1.33558	0.006
	1.19487	0.051
	2.53075	0.009
	2.45763	0.015
	1.00503	0.152
	0.875004	0.31
	1.0844	0.063
	0.973036	0.039
	2.53717	0.102
	1.49078	0.001
	2.91206	0.263
	1.79713	0.021
	2.02004	0.004
	2.81029	0.001
	1.04743	0.031
	1.27674	0.092
	1.3755	0.008
	1.11889	0.055
	0.680694	0.001
	1.26766	1.525
	2.39704	0.036
	0.936617	0.005
	0.922912	0.024
	1.21072	0.019
	0.986751	0.397
	1.77603	0.112
	2.8679	0.005
	2.6961	0.011
	2.17142	0.067
	2.50696	0.149
	2.22035	0.068
	0.834868	0.066
	1.53479	0.004
	0.958709	0.003
	1.64163	0.009
	2.21655	0.04
	1.28423	0.005
	1.64984	0.101
	1.00787	0.397
	2.32288	0.036
	0.956144	0.01
	2.30753	0.003
	1.50341	0.028
	1.83442	0.106
	1.2932	0.107
	1.51375	0.094
	1.89926	0.257
	1.06973	0.003
	2.30368	0.033
	1.83901	0.014
	2.26348	0.063
	2.6457	0.042
	2.91713	0.014
	1.7028	0.018
	2.48148	0.046
	1.65485	0.409
	2.82159	0.046
	1.67407	0.14
	1.4797	0.017
	2.83598	0.179
	2.92912	0.167
	2.33945	0.073
	1.56752	0.134
	1.62463	0.015
	1.39772	0.223
	2.21934	0.1
	1.38474	0.013
	1.82755	0.021
	2.08444	0.429
	2.39195	0.101
	1.2452	0.011
	1.47575	0.056
	1.0815	0.227
	1.02644	0.01
	2.05136	0.03
	1.03766	0.087
	0.924178	0.095
	2.22062	0.031
	2.28058	0.23
	2.95392	0.039
	0.789163	0.558
	2.09188	0.046
	1.49911	0.012
	2.09684	0.054
	1.59282	0.085
	1.33546	0.209
	2.28006	0.111
	2.26062	0.176
	1.36119	0.072
	1.83542	0.018
	3.34093	0.005
	2.113	0.059
	1.95131	0.067
	2.63687	0.035
	3.94527	0.019
	1.34781	0.004
	2.60406	0.025
	2.69174	0.005
	2.32429	0.009
	1.05742	0.002
	1.93813	0.021
	3.44961	0.003
	2.71496	0.015
	2.73014	0.084
	2.27114	0.016
	2.56612	0.04
	3.05219	0.031
	3.47915	0.006
	2.32536	0.015
	3.52732	0.158
	3.83945	0.054
	2.52925	0.09
	2.12919	0.079
	2.50606	0.007
	1.20657	0.004
	3.54053	0.008
	3.77439	0.005
	1.38275	0.006
	1.77472	0.427
	0.977031	0.009
	2.27053	0.008
	0.802998	0.195
	1.46598	0.007
	1.05866	0.138
	1.76724	0.039
	1.20404	0.098
	1.52157	0.022
	1.7825	0.071
	0.826845	0.248
	3.24745	0.021
	1.33595	0.327
	1.28796	0.166
	1.39295	0.01
	1.08962	0.009
	1.82415	0.001
	1.0873	0.084
	1.01732	0.011
	2.61191	0.065
	1.38606	0.277
	1.88022	0.058
	1.53862	0.012
	1.42	0.039
	1.73015	0.054
	1.87892	0.019
	1.44165	0.001
	0.939103	0.13
	1.66276	0.017
	1.10847	0.023
	1.665	0.076
	1.1472	0.048
	1.42454	0.043
	3.26978	0.245
	2.0685	0.019
	2.93267	0.079
	3.58355	0.077
	1.73081	0.037
	2.29234	0.013
	1.96111	0.002
	2.29663	0.08
	2.31573	0.039
	3.62774	0.02
	2.57289	0.075
	2.29732	0.011
	1.55442	0.016
	3.35877	0.005
	2.99545	0.022
	3.31391	0.03
	1.93525	0.178
	3.25495	0.074
	1.10813	0.024
	1.84768	0.041
	2.91938	0.039
	1.51162	0.175
	1.5613	0.05
	1.93752	0.044
	2.08254	0.312
	2.25422	0.023
	1.49215	0.03
	1.39124	0.007
	1.93254	0.004
	2.31524	0.005
	0.916363	0.012
	1.69066	0.004
	1.3807	0.035
	1.13451	0.025
	1.6939	0.003
	1.38136	0.229
	1.33623	0.39
	2.50281	0.131
	1.20748	0.05
	0.954692	0.172
	1.58375	0.024
	0.705117	0.033
	0.653937	0.026
	1.66665	0.11
	1.17599	0.035
	0.938651	0.336
	0.791039	0.101
	1.36398	0.104
	0.820968	0.01
	1.35753	0.005
	1.04723	0.125
	1.16831	0.02
	1.03016	0.202
	1.16221	0.188
	1.20357	0.054
	0.757682	0.009
	0.942607	0.056
	1.17437	0.013
	1.26151	0.015
	1.18977	0.149
	1.12607	0.07
	0.887565	0.38
	0.750846	0.668
	1.25707	0.024
	1.25973	0.137
	1.15536	0.009
	1.21465	0.015
	0.898918	0.007
	0.9417	0.241
	1.05606	0.03
	1.25996	0.049
	2.08633	0.067
	0.940466	0.007
	0.919845	0.007
	1.52496	0.015
	3.63033	0.004
	1.19114	0.05
	0.905561	0.006
	1.81671	0.048
	1.09306	0.004
	1.31244	0.003
	0.939599	0.342
	2.92335	0.01
	1.2278	0.023
	1.03976	0.101
	1.15336	0.013
	1.81521	0.002
	2.20642	0.024
	2.00125	0.039
	3.50884	0.01
	3.52326	0.022
	2.43504	0.317

## Sheet: Fig_3a
Data points in Figure 3a	Parallel stage displacement for 8 nm/s (nm)	Min of moving mean filtered friction force range for 8 nm/s (pN)	Moving mean filtered friction force for 8 nm/s (pN)	Max of moving mean filtered friction force range for 8 nm/s (pN)	Parallel stage displacement for 17 nm/s (nm)	Min of moving mean filtered friction force range for 17 nm/s (pN)	Moving mean filtered friction force (pN) for 17 nm/s	Max of moving mean filtered friction force range (pN) for 17 nm/s	Parallel stage displacement (nm) for 34 nm/s	Min of moving mean filtered friction force range (pN) for 34 nm/s	Moving mean filtered friction force (pN) for 34 nm/s	Max of moving mean filtered friction force range for 34 nm/s (pN)
	0.084	0.0355611	0.0651045	0.0871408	0.17	-0.0277089	0.0315503	0.152666	0.339	-0.015183	0.0369226	0.0838048
	0.168	-0.00378111	0.060549	0.0934157	0.34	-0.0233634	0.0320571	0.172671	0.678	-0.034006	0.0323485	0.0805683
	0.252	-0.00321603	0.0553303	0.087348	0.51	-0.0434013	0.0313285	0.157677	1.017	-0.0356737	0.0284713	0.0833454
	0.336	0.00821685	0.0537239	0.094719	0.68	-0.0399337	0.0320277	0.17148	1.356	-0.0314993	0.0259833	0.08026
	0.42	0.00167131	0.0491801	0.0948227	0.85	-0.0441546	0.0315684	0.176836	1.695	-0.0425166	0.0246858	0.0907243
	0.504	0.0126298	0.0528175	0.096802	1.02	-0.0390364	0.0268881	0.172242	2.034	-0.0412073	0.0211686	0.0923443
	0.588	0.00754706	0.054857	0.103198	1.19	-0.0421905	0.0242573	0.172097	2.373	-0.0536379	0.0191637	0.0953547
	0.672	-0.00887678	0.0496309	0.0970033	1.36	-0.0320141	0.0286707	0.160185	2.712	-0.0495907	0.015775	0.0968163
	0.756	-0.0190869	0.0481926	0.0977846	1.53	-0.0420411	0.0255138	0.156753	3.051	-0.0460665	0.0142677	0.0970438
	0.84	-0.0217675	0.0457924	0.0976283	1.7	-0.0553185	0.0226844	0.15494	3.39	-0.0500053	0.0149969	0.0896378
	0.924	-0.0272171	0.0472649	0.102552	1.87	-0.057083	0.0197612	0.150836	3.729	-0.0497099	0.0162585	0.0850157
	1.008	-0.0337116	0.0421926	0.0994276	2.04	-0.0743401	0.0181218	0.145295	4.068	-0.0618009	0.0194316	0.0941795
	1.092	-0.0375817	0.0356185	0.0958253	2.21	-0.0877522	0.0186149	0.14393	4.407	-0.0649275	0.0165442	0.0945879
	1.176	-0.0427508	0.0290529	0.0811854	2.38	-0.0705822	0.0223533	0.147363	4.746	-0.0710603	0.0117948	0.0958668
	1.26	-0.0643798	0.0264465	0.0907924	2.55	-0.078507	0.0233473	0.164572	5.085	-0.0717015	0.00640545	0.0894834
	1.344	-0.0818892	0.0230975	0.0982837	2.72	-0.0560736	0.0275596	0.166495	5.424	-0.0783068	0.00668262	0.0847247
	1.428	-0.096957	0.0210557	0.0843385	2.89	-0.0584943	0.027228	0.167314	5.763	-0.0570048	0.00688183	0.0873929
	1.512	-0.100827	0.0217624	0.0879712	3.06	-0.0549782	0.0225914	0.165102	6.102	-0.073997	0.00397113	0.0809792
	1.596	-0.103323	0.0222539	0.0823157	3.23	-0.0619102	0.0176258	0.15854	6.441	-0.0825074	0.00215986	0.084284
	1.68	-0.102412	0.0188877	0.0763504	3.4	-0.0632442	0.0121542	0.140845	6.78	-0.0713544	-0.00269901	0.0865417
	1.764	-0.0783118	0.0189237	0.0635446	3.57	-0.0558132	0.00983253	0.14427	7.119	-0.0563613	0.000460717	0.101558
	1.848	-0.0844618	0.0165736	0.0589319	3.74	-0.0771962	0.00972289	0.135581	7.458	-0.0563804	0.000902947	0.113398
	1.932	-0.0817825	0.0129595	0.0639098	3.91	-0.0935785	0.00765264	0.134939	7.797	-0.0481449	0.00479311	0.139789
	2.016	-0.0639794	0.0079913	0.0415877	4.08	-0.0948135	0.00419901	0.120711	8.136	-0.0532115	0.00864379	0.139
	2.1	-0.0795715	-0.000932944	0.0314175	4.25	-0.0973467	0.0024212	0.11672	8.475	-0.055846	0.00857005	0.139319
	2.184	-0.0707248	-0.00691969	0.0283643	4.42	-0.0929882	0.00128855	0.113044	8.814	-0.055185	0.0111	0.133144
	2.268	-0.0597481	-0.00608529	0.0317245	4.59	-0.0888401	0.000866495	0.117698	9.153	-0.0576056	0.0129383	0.139753
	2.352	-0.0521046	-0.00694993	0.0297063	4.76	-0.0899112	-0.00291129	0.131996	9.492	-0.0402906	0.0213337	0.144783
	2.436	-0.0482943	-0.00663228	0.0307716	4.93	-0.10111	-0.00154773	0.136286	9.831	-0.0399094	0.0237932	0.145289
	2.52	-0.0506112	-0.0112868	0.0277406	5.1	-0.0868355	-0.00218204	0.126959	10.17	-0.0423749	0.0228608	0.141537
	2.604	-0.0438839	-0.0169325	0.00831796	5.27	-0.0807578	0.00192417	0.132336	10.509	-0.0598041	0.0210743	0.141488
	2.688	-0.0447162	-0.0177015	0.00615384	5.44	-0.086374	0.00286156	0.131889	10.848	-0.0669329	0.0160701	0.122733
	2.772	-0.0531286	-0.0186982	0.003563	5.61	-0.0821683	0.00219093	0.117769	11.187	-0.0771472	0.0166793	0.117521
	2.856	-0.0536227	-0.0150513	0.00984439	5.78	-0.10453	-0.00154744	0.112222	11.526	-0.0699443	0.0145219	0.111433
	2.94	-0.0367193	-0.0145098	0.000861198	5.95	-0.109254	-0.00173172	0.102353	11.865	-0.087511	0.0132528	0.105275
	3.024	-0.0224209	-0.0163313	-0.0098367	6.12	-0.109518	-0.00392184	0.101036	12.204	-0.097438	0.0133235	0.113837
	3.108	-0.0411072	-0.0166961	-0.00603273	6.29	-0.127495	-0.00521141	0.0969991	12.543	-0.113422	0.010583	0.115439
	3.192	-0.0342092	-0.0172255	-0.00539347	6.46	-0.120012	-0.00805286	0.0951534	12.882	-0.12349	0.0143725	0.116291
	3.276	-0.0343386	-0.0140379	0.00677512	6.63	-0.12365	-0.00697129	0.0873874	13.221	-0.12055	0.0158954	0.122287
	3.36	-0.0470071	-0.0230676	0.00139185	6.8	-0.127712	-0.00542185	0.0935379	13.56	-0.111215	0.0173594	0.133744
	3.444	-0.0496988	-0.0271362	0.00228604	6.97	-0.130353	-0.00483976	0.0869889	13.899	-0.0987853	0.0122772	0.128603
	3.528	-0.057937	-0.0274501	-0.000574726	7.14	-0.115553	-0.00626927	0.0995299	14.238	-0.0950184	0.0138806	0.116246
	3.612	-0.0711015	-0.0267747	-0.00780556	7.31	-0.107691	-0.00731931	0.101793	14.577	-0.0852516	0.0126554	0.117149
	3.696	-0.0773277	-0.027487	-0.00494463	7.48	-0.115716	-0.00852982	0.109182	14.916	-0.0933147	0.0107325	0.122006
	3.78	-0.0570896	-0.0150439	0.00870864	7.65	-0.119529	-0.00815572	0.0994046	15.255	-0.0930422	0.0106786	0.119237
	3.864	-0.0558695	-0.0141871	0.00464166	7.82	-0.118727	-0.00635177	0.0956175	15.594	-0.0902946	0.011344	0.117678
	3.948	-0.0729582	-0.0252077	-0.00457572	7.99	-0.111129	-0.00187821	0.0987951	15.933	-0.103194	0.0132374	0.130516
	4.032	-0.074608	-0.0255912	-0.00323049	8.16	-0.105376	-0.00202397	0.0835616	16.272	-0.101697	0.0104609	0.129198
	4.116	-0.0718994	-0.0271289	-0.00279805	8.33	-0.108805	-0.00392654	0.0881444	16.611	-0.0990042	0.00769742	0.13584
	4.2	-0.0673612	-0.028673	-0.00792479	8.5	-0.117556	0.000247712	0.111174	16.95	-0.114768	0.00946842	0.157877
	4.284	-0.0650906	-0.0268831	-0.0125137	8.67	-0.13426	-0.00289267	0.0982962	17.289	-0.100784	0.011458	0.14753
	4.368	-0.0691623	-0.0276908	0.00751171	8.84	-0.134961	-0.00264998	0.106215	17.628	-0.087522	0.0143903	0.151951
	4.452	-0.0658971	-0.0267383	0.0143462	9.01	-0.139016	-0.00317088	0.120706	17.967	-0.071911	0.0175577	0.14165
	4.536	-0.0735712	-0.0303539	0.0165507	9.18	-0.146118	-0.00248024	0.124533	18.306	-0.0775692	0.0211914	0.140228
	4.62	-0.082687	-0.0393823	0.0140047	9.35	-0.146658	-0.00290107	0.126791	18.645	-0.0629059	0.0257972	0.135205
	4.704	-0.0852367	-0.0352829	0.0292113	9.52	-0.149768	-0.00848257	0.125136	18.984	-0.0663813	0.0263207	0.121542
	4.788	-0.0876002	-0.0373911	0.0155704	9.69	-0.144616	-0.00938079	0.120076	19.323	-0.0605569	0.0301555	0.116559
	4.872	-0.0848532	-0.0355607	0.0160069	9.86	-0.128308	-0.00150837	0.131084	19.662	-0.0667007	0.0297202	0.136785
	4.956	-0.0863477	-0.0412159	0.0119256	10.03	-0.127697	-0.0029075	0.153746	20.001	-0.0719631	0.0255186	0.140559
	5.04	-0.0846132	-0.0390228	0.0133507	10.2	-0.132751	-0.00641117	0.149721	20.34	-0.0670428	0.0230529	0.138988
	5.124	-0.0783107	-0.0407197	0.0131475	10.37	-0.131001	-0.00408914	0.150946	20.679	-0.0715971	0.0256798	0.146277
	5.208	-0.083989	-0.0443698	0.0169569	10.54	-0.130709	-0.00348202	0.154315	21.018	-0.0689092	0.0287091	0.1536
	5.292	-0.0822556	-0.0455974	0.0250926	10.71	-0.124921	0.00102308	0.157495	21.357	-0.0725424	0.0258978	0.144069
	5.376	-0.0909571	-0.0484041	0.0274909	10.88	-0.121265	0.00226508	0.146606	21.696	-0.0850697	0.0232544	0.145778
	5.46	-0.0987147	-0.0512605	0.0304719	11.05	-0.110809	0.00319281	0.140228	22.035	-0.0876368	0.0247343	0.151685
	5.544	-0.116692	-0.0523729	0.0387215	11.22	-0.109231	0.00660383	0.132632	22.374	-0.0911253	0.0241387	0.156374
	5.628	-0.090419	-0.0457623	0.0302032	11.39	-0.0826051	0.00709324	0.131627	22.713	-0.0765516	0.0208043	0.163428
	5.712	-0.0964893	-0.0486502	0.0239171	11.56	-0.0881346	0.00880663	0.13666	23.052	-0.0812239	0.0174165	0.177061
	5.796	-0.100448	-0.0513549	0.0283389	11.73	-0.0841736	0.0106443	0.138969	23.391	-0.0762163	0.0223641	0.168659
	5.88	-0.109265	-0.0453811	0.043662	11.9	-0.0815641	0.00680215	0.141004	23.73	-0.0529109	0.023606	0.151783
	5.964	-0.111033	-0.0470081	0.0342163	12.07	-0.0642328	0.0110237	0.139296	24.069	-0.0408722	0.0238049	0.144196
	6.048	-0.107498	-0.0464129	0.0295	12.24	-0.0529593	0.0114794	0.128805	24.408	-0.0565829	0.0268223	0.140432
	6.132	-0.0980796	-0.042853	0.0244051	12.41	-0.0518684	0.0137437	0.127965	24.747	-0.0552612	0.0272873	0.126461
	6.216	-0.0918018	-0.0428537	0.010641	12.58	-0.0466911	0.0165933	0.114129	25.086	-0.046607	0.0290081	0.133482
	6.3	-0.0895235	-0.0345528	0.0209974	12.75	-0.0489697	0.0173487	0.114646	25.425	-0.0507328	0.0261193	0.120001
	6.384	-0.0860987	-0.0358841	0.0142283	12.92	-0.0530075	0.0196671	0.106005	25.764	-0.0537926	0.0256573	0.121655
	6.468	-0.0916784	-0.0380549	0.00994604	13.09	-0.0500881	0.023976	0.111234	26.103	-0.0656199	0.0255393	0.123182
	6.552	-0.0967987	-0.0456334	-0.0063733	13.26	-0.0400996	0.0224833	0.106019	26.442	-0.0756069	0.0284064	0.123323
	6.636	-0.104738	-0.0521786	-0.0211385	13.43	-0.0406994	0.0254847	0.0943204	26.781	-0.073549	0.0360971	0.124153
	6.72	-0.0959085	-0.0516897	-0.0240539	13.6	-0.0407232	0.0309929	0.0987146	27.12	-0.0749976	0.0362217	0.124166
	6.804	-0.0877148	-0.0455055	-0.0189087	13.77	-0.050788	0.0317842	0.10596	27.459	-0.0684794	0.036291	0.109501
	6.888	-0.0639194	-0.0364326	-0.0138118	13.94	-0.0398679	0.0355967	0.117959	27.798	-0.0803609	0.0322315	0.10501
	6.972	-0.0626582	-0.0361592	-0.0137164	14.11	-0.0364404	0.0330904	0.11107	28.137	-0.0957048	0.0307483	0.109656
	7.056	-0.0570227	-0.0338307	-0.0105523	14.28	-0.0464535	0.0372683	0.13035	28.476	-0.0852557	0.0349201	0.115001
	7.14	-0.057698	-0.0329525	-0.0101769	14.45	-0.0392955	0.0380794	0.137087	28.815	-0.074198	0.0337318	0.109224
	7.224	-0.0538536	-0.0385384	-0.0196328	14.62	-0.039587	0.0372227	0.15026	29.154	-0.076727	0.0329357	0.109416
	7.308	-0.0766139	-0.0383064	-0.0136146	14.79	-0.0430011	0.0349928	0.160063	29.493	-0.0747328	0.0312098	0.106183
	7.392	-0.0699953	-0.0364256	-0.0103066	14.96	-0.0554658	0.0286966	0.157629	29.832	-0.0627439	0.0321464	0.124964
	7.476	-0.0710881	-0.0383533	-0.00792968	15.13	-0.0417818	0.0276421	0.153329	30.171	-0.0790796	0.0292393	0.145587
	7.56	-0.0796891	-0.0449338	-0.010761	15.3	-0.0470737	0.030669	0.133674	30.51	-0.0820564	0.0288192	0.153449
	7.644	-0.0897155	-0.053125	-0.0151393	15.47	-0.057719	0.0327629	0.123146	30.849	-0.0958648	0.0260742	0.150003
	7.728	-0.0965501	-0.0585732	-0.0159362	15.64	-0.0611098	0.0287041	0.119001	31.188	-0.0927196	0.0250812	0.141824
	7.812	-0.101339	-0.0582736	-0.0192737	15.81	-0.0522726	0.0247972	0.100525	31.527	-0.092677	0.0226372	0.140081
	7.896	-0.10472	-0.0645879	-0.0329492	15.98	-0.0554139	0.0199372	0.105125	31.866	-0.0879594	0.0220008	0.142069
	7.98	-0.111587	-0.0742285	-0.0380462	16.15	-0.0402827	0.0218778	0.116237	32.205	-0.0916971	0.0223965	0.138261
	8.064	-0.125003	-0.0788002	-0.0399639	16.32	-0.045067	0.0190171	0.113123	32.544	-0.0930562	0.0227694	0.140713
	8.148	-0.119301	-0.069227	-0.03381	16.49	-0.041015	0.0212949	0.114698	32.883	-0.10014	0.021759	0.147992
	8.232	-0.110925	-0.0624936	-0.017215	16.66	-0.0285567	0.0178219	0.10519	33.222	-0.0934619	0.0205003	0.142895
	8.316	-0.110994	-0.0551747	0.00176621	16.83	-0.0301596	0.0180771	0.0931801	33.561	-0.0959799	0.0176499	0.148868
	8.4	-0.11393	-0.0540567	0.0116511	17	-0.0407938	0.0144941	0.0819628	33.9	-0.110892	0.0177007	0.15227
	8.484	-0.115938	-0.0568038	0.00678811	17.17	-0.03468	0.013131	0.0726706	34.239	-0.123496	0.0173322	0.158587
	8.568	-0.1314	-0.0650385	-0.00070474	17.34	-0.0434964	0.00619637	0.0695001	34.578	-0.130915	0.0134282	0.147508
	8.652	-0.118153	-0.0611972	-0.00582428	17.51	-0.0411528	0.0108443	0.0927176	34.917	-0.130986	0.0171954	0.150079
	8.736	-0.125093	-0.0605993	-0.00365389	17.68	-0.051556	0.00734308	0.0762472	35.256	-0.13568	0.0158933	0.147756
	8.82	-0.127761	-0.0603843	-0.0087486	17.85	-0.0643614	0.00479814	0.0920468	35.595	-0.151276	0.0187954	0.156366
	8.904	-0.11321	-0.0495073	0.013667	18.02	-0.0730682	0.00240775	0.0922979	35.934	-0.153499	0.0192717	0.15975
	8.988	-0.096011	-0.0445863	0.0202669	18.19	-0.07788	-0.00107055	0.101238	36.273	-0.161432	0.0212041	0.16391
	9.072	-0.0880522	-0.041549	0.0177017	18.36	-0.0629163	0.00656245	0.112892	36.612	-0.154504	0.0211232	0.14872
	9.156	-0.0764828	-0.0398528	0.0202934	18.53	-0.0635032	0.00760496	0.116401	36.951	-0.142983	0.0184332	0.12653
	9.24	-0.0734373	-0.033628	0.031979	18.7	-0.0616244	0.0119633	0.121318	37.29	-0.13618	0.0181611	0.124793
	9.324	-0.0578	-0.0249682	0.0357892	18.87	-0.0649512	0.00910916	0.124553	37.629	-0.116093	0.0219934	0.123184
	9.408	-0.0482213	-0.0206992	0.0301542	19.04	-0.0601994	0.0135162	0.12581	37.968	-0.101304	0.0198179	0.1297
	9.492	-0.0564727	-0.0271559	0.028609	19.21	-0.0499693	0.0157797	0.132316	38.307	-0.106113	0.0180126	0.128684
	9.576	-0.055643	-0.0249616	0.0421678	19.38	-0.0519174	0.0152331	0.128258	38.646	-0.108262	0.01962	0.120141
	9.66	-0.0508292	-0.01655	0.0515981	19.55	-0.0510922	0.016249	0.129032	38.985	-0.103423	0.0193656	0.113978
	9.744	-0.0428817	-0.0150364	0.042002	19.72	-0.0556485	0.0246988	0.144832	39.324	-0.12251	0.0209607	0.12332
	9.828	-0.0450957	-0.020277	0.0444736	19.89	-0.0440661	0.0256539	0.15187	39.663	-0.120472	0.0217938	0.117058
	9.912	-0.0627534	-0.0302127	0.0368253	20.06	-0.0453278	0.0253729	0.161296	40.002	-0.13425	0.0205304	0.129607
	9.996	-0.0664869	-0.0304796	0.0212745	20.23	-0.0503359	0.0221808	0.160971	40.341	-0.140276	0.0171011	0.126723
	10.08	-0.078141	-0.036229	0.0142516	20.4	-0.058672	0.022342	0.170347	40.68	-0.166517	0.0150421	0.133055
	10.164	-0.0642845	-0.0288711	0.0214696	20.57	-0.0648062	0.0211675	0.164711	41.019	-0.156852	0.0146921	0.127381
	10.248	-0.0639516	-0.0253973	0.0307557	20.74	-0.056815	0.0233898	0.146833	41.358	-0.149545	0.0198017	0.138836
	10.332	-0.0521889	-0.031196	0.0308629	20.91	-0.0462628	0.0211439	0.137678	41.697	-0.156833	0.0173575	0.137768
	10.416	-0.0534535	-0.0274947	0.0233129	21.08	-0.0479885	0.0219331	0.139726	42.036	-0.154664	0.0158003	0.140875
	10.5	-0.0577714	-0.0308279	0.0265006	21.25	-0.0454886	0.0227889	0.136057	42.375	-0.156654	0.0139375	0.151802
	10.584	-0.0658289	-0.0380651	0.0253049	21.42	-0.041378	0.0247363	0.150384	42.714	-0.150755	0.0154283	0.157484
	10.668	-0.0751426	-0.0421213	0.0191781	21.59	-0.0450272	0.0274105	0.154682	43.053	-0.139864	0.0151275	0.16831
	10.752	-0.080448	-0.0440901	0.023549	21.76	-0.062095	0.0210048	0.156137	43.392	-0.146166	0.0154848	0.16374
	10.836	-0.08346	-0.0436927	0.0228972	21.93	-0.0559441	0.0222243	0.156407	43.731	-0.152641	0.0171121	0.15915
	10.92	-0.0875353	-0.0487265	0.0129583	22.1	-0.0571092	0.0167399	0.144399	44.07	-0.155521	0.0180411	0.153382
	11.004	-0.0922218	-0.0496251	0.0259929	22.27	-0.0575203	0.0156209	0.13791	44.409	-0.150825	0.0186992	0.156099
	11.088	-0.092699	-0.0454109	0.0448678	22.44	-0.0523023	0.0146866	0.147179	44.748	-0.142363	0.0231643	0.148356
	11.172	-0.0934733	-0.0421688	0.0568454	22.61	-0.0525123	0.0157865	0.146956	45.087	-0.13043	0.0287819	0.153198
	11.256	-0.0901107	-0.0368793	0.0552077	22.78	-0.0546463	0.0168263	0.153193	45.426	-0.132651	0.0265091	0.158957
	11.34	-0.0855703	-0.0307015	0.0657217	22.95	-0.0523406	0.0160372	0.157301	45.765	-0.122209	0.0321461	0.162733
	11.424	-0.0873296	-0.0244514	0.0847528	23.12	-0.0557079	0.01415	0.156619	46.104	-0.102998	0.0308237	0.148544
	11.508	-0.0813016	-0.0246246	0.0722371	23.29	-0.0646619	0.00991913	0.159431	46.443	-0.101231	0.0314743	0.144754
	11.592	-0.0810152	-0.0217774	0.0716017	23.46	-0.0679854	0.0108231	0.159857	46.782	-0.0970123	0.0306609	0.141608
	11.676	-0.099346	-0.0261226	0.0818761	23.63	-0.0677094	0.0124192	0.165473	47.121	-0.0797441	0.0321582	0.140455
	11.76	-0.0958113	-0.0161678	0.0918171	23.8	-0.0757458	0.0157452	0.173478	47.46	-0.0681332	0.0334567	0.15221
	11.844	-0.11706	-0.0230266	0.0941723	23.97	-0.0802397	0.0166634	0.164669	47.799	-0.0637069	0.036963	0.159342
	11.928	-0.123318	-0.0238531	0.093778	24.14	-0.0768929	0.0201568	0.168644	48.138	-0.0591438	0.0368371	0.154827
	12.012	-0.114937	-0.0144536	0.0942539	24.31	-0.0762015	0.0146718	0.164439	48.477	-0.0498482	0.0376766	0.14743
	12.096	-0.108108	-0.00994808	0.1054	24.48	-0.0921269	0.0168418	0.178049	48.816	-0.0597771	0.0381347	0.132408
	12.18	-0.093249	-0.0113673	0.0939172	24.65	-0.0925221	0.0189072	0.176723	49.155	-0.0534833	0.0350617	0.121437
	12.264	-0.0755692	-0.00680485	0.091784	24.82	-0.099626	0.0183654	0.18374	49.494	-0.0569563	0.0290025	0.112344
	12.348	-0.0709119	-0.00696854	0.0843056	24.99	-0.108869	0.0164931	0.182299	49.833	-0.0525372	0.0294932	0.11464
	12.432	-0.0770102	-0.00557037	0.078863	25.16	-0.106868	0.0194681	0.203306	50.172	-0.0561497	0.028675	0.119328
	12.516	-0.0667685	-0.00368656	0.0763517	25.33	-0.090816	0.0218907	0.197	50.511	-0.0506182	0.027328	0.105686
	12.6	-0.0590752	-0.00212722	0.0762264	25.5	-0.0852856	0.0228066	0.189811	50.85	-0.050456	0.0219699	0.0940335
	12.684	-0.0618397	-0.00442121	0.0703182	25.67	-0.093007	0.0195336	0.176674	51.189	-0.0522449	0.0206758	0.0779361
	12.768	-0.0550307	-0.00434232	0.0579112	25.84	-0.0985559	0.0193307	0.178351	51.528	-0.0542513	0.0191143	0.0812638
	12.852	-0.0551392	-0.00149614	0.0501113	26.01	-0.0981187	0.0163352	0.185799	51.867	-0.0509216	0.0180706	0.0768432
	12.936	-0.0382399	-0.00327228	0.0517807	26.18	-0.0958177	0.0177896	0.18237	52.206	-0.0495512	0.0190063	0.0741686
	13.02	-0.0350598	-0.00627837	0.0443133	26.35	-0.0865573	0.0173495	0.176156	52.545	-0.0703511	0.0123147	0.0575226
	13.104	-0.0373222	-0.00799957	0.0450339	26.52	-0.0931014	0.0124559	0.166833	52.884	-0.079834	0.0109748	0.056425
	13.188	-0.0498957	-0.0118542	0.0524886	26.69	-0.0907216	0.0128143	0.163096	53.223	-0.0771564	0.0125819	0.065971
	13.272	-0.0371851	-0.00752125	0.0529061	26.86	-0.0943341	0.0129687	0.169574	53.562	-0.0675888	0.012758	0.0697465
	13.356	-0.0194911	0.00164751	0.0573303	27.03	-0.0898425	0.0132351	0.162665	53.901	-0.0776441	0.0138174	0.0826452
	13.44	-0.0220857	0.00280682	0.0549015	27.2	-0.0852221	0.0119583	0.158331	54.24	-0.0530549	0.0155409	0.0866535
	13.524	-0.022968	0.00552334	0.0609913	27.37	-0.0859687	0.0116221	0.152615	54.579	-0.0483898	0.013081	0.0791332
	13.608	-0.0178964	0.011594	0.0602611	27.54	-0.0701494	0.0107909	0.144888	54.918	-0.0578319	0.0114006	0.0770552
	13.692	-0.0281253	0.00847155	0.0674258	27.71	-0.0637614	0.0113414	0.1484	55.257	-0.0504695	0.010856	0.0613131
	13.776	-0.033546	0.00477446	0.0664914	27.88	-0.0561464	0.00827621	0.14779	55.596	-0.0472956	0.0102451	0.0506034
	13.86	-0.0222518	0.00720857	0.0688718	28.05	-0.0603688	0.00694374	0.149772	55.935	-0.0572383	0.0107081	0.0602714
	13.944	-0.0171777	0.00808235	0.0685438	28.22	-0.0564796	0.00624689	0.138396	56.274	-0.0730041	0.0133813	0.069367
	14.028	-0.012931	0.0113948	0.0688154	28.39	-0.05846	0.00954814	0.137157	56.613	-0.0707007	0.0146107	0.0819735
	14.112	-0.00874415	0.0162769	0.0683129	28.56	-0.0576054	0.0103161	0.121655	56.952	-0.0742991	0.0128672	0.0744201
	14.196	-0.00361639	0.0164625	0.0589326	28.73	-0.0602574	0.00933155	0.12638	57.291	-0.0707411	0.0157498	0.0780103
	14.28	0.0014667	0.0182581	0.0536699	28.9	-0.0664465	0.0123816	0.141832	57.63	-0.0659198	0.0192303	0.081674
	14.364	0.00643392	0.026698	0.0770518	29.07	-0.0566055	0.0159852	0.164786	57.969	-0.0743187	0.0183244	0.0715953
	14.448	0.000776838	0.0232007	0.0824265	29.24	-0.0682525	0.015639	0.173466	58.308	-0.0668911	0.0190102	0.0833776
	14.532	-0.0152582	0.0193286	0.0787801	29.41	-0.0617106	0.0176504	0.191342	58.647	-0.0679417	0.0187158	0.0736589
	14.616	-0.0231698	0.0152795	0.0771058	29.58	-0.0570808	0.0182686	0.190686	58.986	-0.0532394	0.0225742	0.0789473
	14.7	-0.0297356	0.0117814	0.0763987	29.75	-0.0615438	0.0118454	0.178819	59.325	-0.0396568	0.0261887	0.0857251
	14.784	-0.0331225	0.0127898	0.0648108	29.92	-0.0645001	0.0154963	0.190554	59.664	-0.0377582	0.0270617	0.103188
	14.868	-0.0311843	0.011259	0.0578977	30.09	-0.0711694	0.0146944	0.18167	60.003	-0.0271661	0.0259173	0.103321
	14.952	-0.0348363	0.0103677	0.057557	30.26	-0.0765861	0.0161492	0.175869	60.342	-0.0293428	0.0284724	0.107441
	15.036	-0.0618545	0.00485959	0.0488306	30.43	-0.0855088	0.0179234	0.179787	60.681	-0.0369053	0.0293347	0.100204
	15.12	-0.0624061	0.00379954	0.0540781	30.6	-0.0833691	0.0177852	0.166685	61.02	-0.0460395	0.023435	0.0985253
	15.204	-0.0576685	0.00258383	0.0653825	30.77	-0.0778191	0.0173287	0.146691	61.359	-0.0482246	0.0211184	0.0989612
	15.288	-0.0722647	-0.00659208	0.0545056	30.94	-0.0843797	0.0163636	0.1448	61.698	-0.0489621	0.0205413	0.0944654
	15.372	-0.0678738	-0.00882894	0.0590937	31.11	-0.0902301	0.0216792	0.134672	62.037	-0.057902	0.0234814	0.0874837
	15.456	-0.0704571	-0.00665606	0.0617548	31.28	-0.083027	0.0225175	0.124857	62.376	-0.0623667	0.0260142	0.0807168
	15.54	-0.0766895	-0.0102385	0.0558019	31.45	-0.0684886	0.0190212	0.116507	62.715	-0.0504656	0.0295321	0.0767721
	15.624	-0.0800029	-0.0167722	0.0511908	31.62	-0.0621224	0.0202996	0.116099	63.054	-0.0436916	0.0328626	0.0990378
	15.708	-0.109512	-0.026389	0.0368125	31.79	-0.0574766	0.0188548	0.114824	63.393	-0.0516784	0.0346147	0.117684
	15.792	-0.108044	-0.0279044	0.0304556	31.96	-0.0519286	0.0207081	0.123633	63.732	-0.0515044	0.0344551	0.114017
	15.876	-0.115354	-0.0305772	0.0212138	32.13	-0.0576545	0.0178202	0.123004	64.071	-0.0451138	0.0340695	0.10501
	15.96	-0.107922	-0.0267412	0.0243789	32.3	-0.0706919	0.0142488	0.111635	64.41	-0.0440368	0.033864	0.101503
	16.044	-0.109949	-0.0318932	0.0211452	32.47	-0.0549201	0.0129865	0.111284	64.749	-0.0482761	0.0288287	0.10459
	16.128	-0.101627	-0.030186	0.0209177	32.64	-0.0548986	0.0116689	0.123479	65.088	-0.0443133	0.0290131	0.109876
	16.212	-0.109399	-0.0319013	0.0164429	32.81	-0.0624582	0.0140665	0.12241	65.427	-0.0481622	0.0271661	0.121839
	16.296	-0.0949308	-0.0292427	0.0109582	32.98	-0.0578043	0.0129311	0.114762	65.766	-0.0543291	0.0211732	0.11908
	16.38	-0.0802813	-0.0222123	0.0272881	33.15	-0.0642294	0.0167247	0.131877	66.105	-0.0537561	0.0200834	0.122815
	16.464	-0.0835671	-0.0299901	0.0117369	33.32	-0.0705661	0.0156495	0.12271	66.444	-0.0553635	0.0191169	0.134462
	16.548	-0.0945081	-0.0267737	0.0151618	33.49	-0.0776667	0.0159352	0.127876	66.783	-0.059753	0.0190456	0.159846
	16.632	-0.0890036	-0.0280877	0.0128419	33.66	-0.0877292	0.0169647	0.132571	67.122	-0.0605257	0.0171852	0.165027
	16.716	-0.07454	-0.0293691	0.010456	33.83	-0.0681088	0.016686	0.131862	67.461	-0.076307	0.019005	0.173828
	16.8	-0.0784293	-0.0333254	0.0121719	34	-0.0712749	0.0145185	0.13388	67.8	-0.0626224	0.0253478	0.184348
	16.884	-0.0900513	-0.0386191	0.0102684	34.17	-0.0690142	0.0139475	0.135241	68.139	-0.0541453	0.0300253	0.200515
	16.968	-0.0884122	-0.0343903	0.0187148	34.34	-0.0729534	0.011057	0.119399	68.478	-0.0546403	0.0296138	0.189362
	17.052	-0.0882592	-0.0293076	0.0222538	34.51	-0.0607909	0.0111492	0.107772	68.817	-0.0622556	0.0322878	0.202828
	17.136	-0.101729	-0.0360892	0.0208969	34.68	-0.0587357	0.0133282	0.0874788	69.156	-0.0600432	0.033469	0.202025
	17.22	-0.0984376	-0.035187	0.0260561	34.85	-0.0619089	0.0142135	0.100228	69.495	-0.0600597	0.0304612	0.206774
	17.304	-0.111496	-0.0368477	0.0397172	35.02	-0.062243	0.01379	0.111412	69.834	-0.0487869	0.0258995	0.196694
	17.388	-0.098145	-0.0341484	0.0395021	35.19	-0.0687423	0.0114979	0.104054	70.173	-0.0532344	0.0255178	0.19742
	17.472	-0.120751	-0.0345323	0.0430556	35.36	-0.0608944	0.0118633	0.102676	70.512	-0.0466744	0.0267777	0.212206
	17.556	-0.116899	-0.0279581	0.0306338	35.53	-0.0648207	0.0134411	0.104151	70.851	-0.0624172	0.0294105	0.227533
	17.64	-0.141629	-0.0363028	0.0199475	35.7	-0.069839	0.0142777	0.105812	71.19	-0.0502543	0.0300335	0.231162
	17.724	-0.13775	-0.0360296	0.0232698	35.87	-0.0736757	0.0143574	0.116295	71.529	-0.0441758	0.034638	0.218866
	17.808	-0.158354	-0.0423643	0.0261898	36.04	-0.0726922	0.0137661	0.115077	71.868	-0.0416987	0.0328385	0.224293
	17.892	-0.152375	-0.036542	0.0202156	36.21	-0.0735969	0.0103163	0.104169	72.207	-0.0423303	0.0356219	0.227339
	17.976	-0.161734	-0.0425849	0.03172	36.38	-0.0941196	0.013859	0.116804	72.546	-0.0489745	0.0386492	0.231528
	18.06	-0.180885	-0.0497723	0.0440821	36.55	-0.099046	0.0132251	0.0984724	72.885	-0.0571221	0.0393482	0.226222
	18.144	-0.164487	-0.0468586	0.0413003	36.72	-0.10804	0.0126326	0.0987297	73.224	-0.0461572	0.041116	0.229091
	18.228	-0.161225	-0.0519576	0.03959	36.89	-0.100659	0.0133088	0.0825115	73.563	-0.0426771	0.0411216	0.220888
	18.312	-0.168432	-0.052087	0.0367525	37.06	-0.0883964	0.0152734	0.0887103	73.902	-0.0430196	0.0408983	0.225336
	18.396	-0.166859	-0.0501241	0.020716	37.23	-0.0923174	0.0150591	0.0911371	74.241	-0.0372568	0.0366888	0.215503
	18.48	-0.158926	-0.0511845	0.0103802	37.4	-0.0872234	0.0183961	0.0940926	74.58	-0.0451547	0.0337188	0.218619
	18.564	-0.157869	-0.0443305	0.0169088	37.57	-0.0772019	0.0226966	0.0975081	74.919	-0.0533388	0.0314248	0.209839
	18.648	-0.162031	-0.0438488	7.21973e-05	37.74	-0.0743182	0.0231888	0.110725	75.258	-0.0467428	0.0354295	0.205462
	18.732	-0.159247	-0.0456844	-0.00384649	37.91	-0.0885599	0.0204838	0.136164	75.597	-0.0492281	0.0274557	0.187131
	18.816	-0.150259	-0.0451185	-0.00400289	38.08	-0.0817993	0.0197605	0.149003	75.936	-0.047152	0.0307472	0.184485
	18.9	-0.145944	-0.0396548	0.00566819	38.25	-0.0555124	0.0268328	0.152487	76.275	-0.0524639	0.0351998	0.190066
	18.984	-0.136297	-0.0337958	0.0282477	38.42	-0.0526679	0.0288403	0.161449	76.614	-0.044575	0.0416	0.179109
	19.068	-0.134375	-0.0336487	0.0413086	38.59	-0.0356488	0.0313522	0.158369	76.953	-0.0556398	0.0398629	0.16332
	19.152	-0.115604	-0.0373694	0.0283958	38.76	-0.0459115	0.0298462	0.165847	77.292	-0.0525335	0.0402311	0.159284
	19.236	-0.114656	-0.0393895	0.0216445	38.93	-0.0464267	0.032537	0.168743	77.631	-0.0289351	0.0403965	0.14937
	19.32	-0.105246	-0.0288017	0.0306983	39.1	-0.0361099	0.03637	0.173731	77.97	-0.0225297	0.040454	0.146301
	19.404	-0.108527	-0.0306498	0.0328074	39.27	-0.0361378	0.0333579	0.158615	78.309	-0.0437793	0.0401068	0.146611
	19.488	-0.0869745	-0.0235012	0.0302255	39.44	-0.031472	0.0359209	0.159358	78.648	-0.055166	0.0375219	0.131321
	19.572	-0.0819363	-0.0263613	0.0198582	39.61	-0.0327867	0.0386721	0.162044	78.987	-0.0516686	0.0374467	0.136753
	19.656	-0.0725164	-0.0187014	0.0428708	39.78	-0.0256599	0.0364336	0.15324	79.326	-0.0422835	0.0429697	0.142434
	19.74	-0.0744282	-0.0238903	0.0405599	39.95	-0.0181071	0.0407677	0.175069	79.665	-0.0346876	0.045249	0.149206
	19.824	-0.0873644	-0.0287383	0.0357569	40.12	-0.0170391	0.0421355	0.176752	80.004	-0.0343552	0.0443318	0.134793
	19.908	-0.0698907	-0.0217207	0.032303	40.29	-0.0260811	0.0422075	0.185989	80.343	-0.0419611	0.0443593	0.137641
	19.992	-0.0644097	-0.0227563	0.0294263	40.46	-0.0350534	0.0402177	0.181726	80.682	-0.0549563	0.0442092	0.143257
	20.076	-0.0554686	-0.0182465	0.0214601	40.63	-0.0355935	0.0382348	0.180829	81.021	-0.0480845	0.0444714	0.151529
	20.16	-0.0538456	-0.0160302	0.0300851	40.8	-0.0475123	0.0355788	0.166106	81.36	-0.0403182	0.0468722	0.142497
	20.244	-0.0530817	-0.0208314	0.0232711	40.97	-0.0533574	0.0339006	0.155966	81.699	-0.0427376	0.0472881	0.145331
	20.328	-0.0590065	-0.0228102	0.0161711	41.14	-0.0491047	0.0397301	0.161746	82.038	-0.0578503	0.0476917	0.15474
	20.412	-0.0460628	-0.0160905	0.0124246	41.31	-0.0536965	0.0401899	0.156808	82.377	-0.0586905	0.0531768	0.161403
	20.496	-0.0409772	-0.0156881	0.017305	41.48	-0.0627105	0.0415165	0.144939	82.716	-0.0671981	0.0469856	0.163013
	20.58	-0.0454188	-0.0187706	0.0143266	41.65	-0.073791	0.0389157	0.139091	83.055	-0.07826	0.04447	0.148371
	20.664	-0.0519842	-0.0198121	0.00208497	41.82	-0.0677337	0.035312	0.112874	83.394	-0.0761746	0.042886	0.148653
	20.748	-0.0453403	-0.0199264	-0.00857633	41.99	-0.0706004	0.0360226	0.118507	83.733	-0.0601441	0.043212	0.141398
	20.832	-0.0374874	-0.0207374	-0.00425707	42.16	-0.0645321	0.0344279	0.116566	84.072	-0.0574734	0.0458285	0.144691
	20.916	-0.0400181	-0.0230466	-0.00299816	42.33	-0.0633332	0.0301443	0.106923	84.411	-0.0636734	0.0454858	0.148182
	21	-0.0363587	-0.0257539	-0.00159958	42.5	-0.0773823	0.0240504	0.111521	84.75	-0.0733523	0.0449592	0.15269
	21.084	-0.0363649	-0.0266086	-0.00444508	42.67	-0.0661352	0.029261	0.120278	85.089	-0.0681041	0.046416	0.169914
	21.168	-0.0459056	-0.0203449	-0.000678561	42.84	-0.0603707	0.0323027	0.131577	85.428	-0.055035	0.0453985	0.165454
	21.252	-0.0463131	-0.0232517	0.000679268	43.01	-0.0553125	0.0325281	0.135984	85.767	-0.057649	0.0397953	0.164207
	21.336	-0.0572827	-0.0268482	-0.000828794	43.18	-0.057361	0.0351252	0.136059	86.106	-0.0790362	0.0346913	0.156664
	21.42	-0.0470682	-0.0209551	0.00806016	43.35	-0.0538713	0.0343715	0.13782	86.445	-0.0818395	0.0327721	0.165379
	21.504	-0.0451671	-0.0122079	0.0186813	43.52	-0.0559472	0.0351634	0.15027	86.784	-0.0773063	0.0331706	0.159935
	21.588	-0.0478445	-0.0119581	0.0238544	43.69	-0.0495413	0.0317927	0.133669	87.123	-0.0752908	0.0298975	0.157435
	21.672	-0.0583858	-0.0121427	0.0344741	43.86	-0.0529009	0.0310174	0.125673	87.462	-0.071498	0.0296233	0.163098
	21.756	-0.0492269	-0.00884421	0.0310988	44.03	-0.0415639	0.0290875	0.124975	87.801	-0.0676563	0.0320442	0.172413
	21.84	-0.0535189	-0.0139711	0.0228673	44.2	-0.0361834	0.0317072	0.125706	88.14	-0.0555098	0.0334171	0.160631
	21.924	-0.0473339	-0.010735	0.0208971	44.37	-0.0337301	0.0321483	0.135568	88.479	-0.0526136	0.0357294	0.139426
	22.008	-0.0518392	-0.00586099	0.0191844	44.54	-0.0476911	0.0281623	0.135506	88.818	-0.0579124	0.0335961	0.126988
	22.092	-0.0736066	-0.0203912	0.000685501	44.71	-0.0425681	0.0329248	0.137478	89.157	-0.0577198	0.0321358	0.124108
	22.176	-0.0677422	-0.0224799	0.000985216	44.88	-0.0390833	0.0329506	0.140825	89.496	-0.035697	0.0329202	0.106598
	22.26	-0.0756095	-0.0289248	-0.00323926	45.05	-0.0395017	0.032566	0.139069	89.835	-0.0217186	0.034	0.0986585
	22.344	-0.0671139	-0.0296142	-0.00902404	45.22	-0.0470915	0.0333672	0.145296	90.174	-0.0284628	0.0316714	0.0922832
	22.428	-0.0598672	-0.0300567	-0.0128107	45.39	-0.0567008	0.0344923	0.144995	90.513	-0.0274542	0.0293673	0.085236
	22.512	-0.0527038	-0.0322843	-0.00718332	45.56	-0.0465615	0.037278	0.150625	90.852	-0.0259688	0.0269391	0.0818525
	22.596	-0.0524806	-0.0328089	-0.0195366	45.73	-0.0441827	0.0376822	0.148651	91.191	-0.0320172	0.0259216	0.0900057
	22.68	-0.044132	-0.0367503	-0.0330692	45.9	-0.0472182	0.0409974	0.148799	91.53	-0.0287708	0.0279773	0.0868528
	22.764	-0.0546229	-0.0364636	-0.0239897	46.07	-0.0567723	0.0384052	0.148583	91.869	-0.0350576	0.0272529	0.0897027
	22.848	-0.0701579	-0.0460693	-0.0233898	46.24	-0.0715132	0.037656	0.158938	92.208	-0.0271992	0.0339218	0.100783
	22.932	-0.0782958	-0.0480915	-0.00590786	46.41	-0.0748586	0.0356674	0.156736	92.547	-0.0172725	0.0384322	0.0979877
	23.016	-0.0817324	-0.0404825	0.0115943	46.58	-0.0839677	0.0323104	0.139394	92.886	-0.0151156	0.0400765	0.0981628
	23.1	-0.0884096	-0.039076	0.0253195	46.75	-0.0740688	0.0323563	0.138538	93.225	-0.00240206	0.0397933	0.0944938
	23.184	-0.0919942	-0.0423284	0.0307675	46.92	-0.0661285	0.0331211	0.149355	93.564	0.00549974	0.0403319	0.107883
	23.268	-0.092312	-0.0413388	0.0272946	47.09	-0.0678854	0.0392339	0.173093	93.903	0.00434383	0.0422326	0.11319
	23.352	-0.107241	-0.0408373	0.0451779	47.26	-0.0626953	0.0371582	0.163479	94.242	-0.00276909	0.0433396	0.114896
	23.436	-0.10692	-0.045518	0.0401421	47.43	-0.0596709	0.0422641	0.169339	94.581	-0.00191839	0.0423717	0.112124
	23.52	-0.0956144	-0.0415145	0.036642	47.6	-0.0574454	0.0411857	0.164318	94.92	-0.00442597	0.0411124	0.109037
	23.604	-0.0889091	-0.0384803	0.044582	47.77	-0.0619465	0.0423092	0.16014	95.259	7.98651e-05	0.0395677	0.116206
	23.688	-0.0932386	-0.0514957	0.012245	47.94	-0.0724377	0.043001	0.159271	95.598	-0.0115934	0.0394072	0.120922
	23.772	-0.0878826	-0.0436529	0.0117745	48.11	-0.0705275	0.0382002	0.165554	95.937	-0.0289951	0.0421964	0.14006
	23.856	-0.0802762	-0.0388143	0.00519797	48.28	-0.0694784	0.0346197	0.165014	96.276	-0.028427	0.0441716	0.158309
	23.94	-0.0765313	-0.0332107	0.0157118	48.45	-0.0639376	0.0348347	0.170449	96.615	-0.0449962	0.0432055	0.166021
	24.024	-0.0847479	-0.0330942	0.0213399	48.62	-0.0637165	0.0378541	0.182399	96.954	-0.039174	0.044781	0.163898
	24.108	-0.0865335	-0.0337217	0.0227661	48.79	-0.0481197	0.0394821	0.167936	97.293	-0.0506696	0.0482154	0.164096
	24.192	-0.0875112	-0.0302218	0.0332075	48.96	-0.0549544	0.035779	0.158949	97.632	-0.0659698	0.0512927	0.162889
	24.276	-0.0838493	-0.0289216	0.0263582	49.13	-0.0536237	0.0373787	0.156789	97.971	-0.0809627	0.0501099	0.157699
	24.36	-0.0773652	-0.0200009	0.0372263	49.3	-0.0504069	0.037677	0.163998	98.31	-0.0976206	0.0472947	0.157598
	24.444	-0.0790855	-0.0255809	0.013556	49.47	-0.0632508	0.0389863	0.166482	98.649	-0.11265	0.0485784	0.145511
	24.528	-0.080588	-0.0216827	0.0188333	49.64	-0.0615136	0.0315385	0.157153	98.988	-0.124997	0.0435566	0.135791
	24.612	-0.0682858	-0.00867531	0.0329047	49.81	-0.0681455	0.0331818	0.157565	99.327	-0.140802	0.0443191	0.131647
	24.696	-0.069858	-0.0161923	0.0438381	49.98	-0.0681944	0.0295914	0.16254	99.666	-0.151004	0.0422752	0.128138
	24.78	-0.0539389	-0.0122138	0.0567392	50.15	-0.0806335	0.0261984	0.162184	100.005	-0.152139	0.0391694	0.117387
	24.864	-0.0534211	-0.013425	0.0732896	50.32	-0.093277	0.0227733	0.15928	100.344	-0.138453	0.0381092	0.106251
	24.948	-0.0589725	-0.0119901	0.0783827	50.49	-0.0977234	0.0188356	0.15698	100.683	-0.144959	0.0402268	0.111477
	25.032	-0.068249	-0.0155671	0.086383	50.66	-0.0796257	0.0235524	0.153946	101.022	-0.140056	0.040163	0.121138
	25.116	-0.0767427	-0.0212601	0.0943387	50.83	-0.0922312	0.0186427	0.153427	101.361	-0.144831	0.0397275	0.117668
	25.2	-0.0855769	-0.018646	0.102716	51	-0.095089	0.0171279	0.148568	101.7	-0.149775	0.0381269	0.118688
	25.284	-0.0659175	-0.0207137	0.09128	51.17	-0.0919346	0.0157844	0.145108	102.039	-0.142781	0.0353211	0.116983
	25.368	-0.0499696	-0.0089245	0.0891894	51.34	-0.0958818	0.0127866	0.154027	102.378	-0.123613	0.0369239	0.125575
	25.452	-0.0463266	-0.0122937	0.079308	51.51	-0.0942059	0.0144301	0.152772	102.717	-0.112921	0.0340863	0.126777
	25.536	-0.0486879	-0.0131909	0.0746779	51.68	-0.0840149	0.0198607	0.153711	103.056	-0.112255	0.0363098	0.141058
	25.62	-0.0492772	-0.0124824	0.0690545	51.85	-0.0809607	0.0205783	0.152948	103.395	-0.108741	0.0347951	0.148621
	25.704	-0.0417181	-0.0166798	0.04543	52.02	-0.084279	0.0207817	0.159086	103.734	-0.114605	0.0362633	0.150918
	25.788	-0.0482294	-0.0167826	0.0452153	52.19	-0.0801564	0.0185817	0.173783	104.073	-0.118473	0.0316395	0.148174
	25.872	-0.0598043	-0.0133907	0.0463646	52.36	-0.082087	0.0196731	0.181399	104.412	-0.104094	0.0270517	0.13812
	25.956	-0.0548307	-0.0117845	0.0452055	52.53	-0.0810788	0.0202169	0.189836	104.751	-0.106577	0.030521	0.145095
	26.04	-0.0689001	-0.0155238	0.0435586	52.7	-0.087647	0.0193066	0.187662	105.09	-0.105643	0.0320255	0.139949
	26.124	-0.0668442	-0.00999322	0.0481979	52.87	-0.0920925	0.0226101	0.186798	105.429	-0.0947844	0.0299001	0.131704
	26.208	-0.0724296	-0.0103843	0.0486525	53.04	-0.0932674	0.0269621	0.200538	105.768	-0.0855508	0.0329898	0.137423
	26.292	-0.0906375	-0.0235365	0.0305981	53.21	-0.106727	0.0273268	0.19879	106.107	-0.084861	0.0323966	0.143885
	26.376	-0.0762361	-0.0203602	0.0235758	53.38	-0.0879204	0.033599	0.19351	106.446	-0.0743877	0.0334412	0.142262
	26.46	-0.0750786	-0.0262901	0.0245279	53.55	-0.0660551	0.0371385	0.191415	106.785	-0.0732901	0.0359027	0.149728
	26.544	-0.0687906	-0.0290107	0.0317025	53.72	-0.050977	0.0423774	0.200371	107.124	-0.0742043	0.0347194	0.147598
	26.628	-0.0819277	-0.0374138	0.0201412	53.89	-0.0475405	0.047345	0.204999	107.463	-0.067501	0.0347539	0.134585
	26.712	-0.070983	-0.0344439	0.0227346	54.06	-0.0665783	0.0424886	0.209969	107.802	-0.0791757	0.0348316	0.147624
	26.796	-0.0619393	-0.0281789	0.0379739	54.23	-0.0639396	0.0432888	0.214787	108.141	-0.079301	0.0355214	0.14813
	26.88	-0.0614144	-0.0284503	0.0523636	54.4	-0.0542155	0.0460245	0.210379	108.48	-0.0675525	0.0397424	0.146424
	26.964	-0.0710139	-0.0299229	0.0654777	54.57	-0.0588883	0.0492407	0.207513	108.819	-0.0679331	0.0405542	0.155157
	27.048	-0.0736585	-0.0298735	0.0640531	54.74	-0.0602573	0.0537473	0.197377	109.158	-0.0638797	0.0394925	0.146176
	27.132	-0.0705831	-0.0260873	0.0735281	54.91	-0.0723014	0.0517693	0.18749	109.497	-0.0748811	0.0387903	0.145242
	27.216	-0.0701011	-0.0277913	0.0630693	55.08	-0.0717258	0.0460725	0.184931	109.836	-0.0735624	0.0385722	0.153167
	27.3	-0.0652514	-0.0267008	0.0627812	55.25	-0.0618714	0.0495408	0.186426	110.175	-0.0602372	0.0400704	0.15559
	27.384	-0.0635235	-0.0234212	0.0747228	55.42	-0.0538495	0.0517076	0.185931	110.514	-0.0515743	0.0366136	0.159118
	27.468	-0.0694361	-0.0197065	0.0861495	55.59	-0.0565338	0.050681	0.183333	110.853	-0.0441125	0.0430768	0.17791
	27.552	-0.0797548	-0.0238736	0.0769025	55.76	-0.0576675	0.0530557	0.177064	111.192	-0.0296176	0.047004	0.177472
	27.636	-0.0728324	-0.0219129	0.0753486	55.93	-0.0614645	0.0493184	0.171465	111.531	-0.0371069	0.0460289	0.162028
	27.72	-0.0734295	-0.0223363	0.0679874	56.1	-0.0638944	0.0464152	0.167347	111.87	-0.0295918	0.0457591	0.152674
	27.804	-0.06835	-0.0197575	0.0695965	56.27	-0.0713452	0.0415528	0.167593	112.209	-0.0281593	0.0453777	0.152381
	27.888	-0.0651245	-0.024689	0.0588237	56.44	-0.0765823	0.0407179	0.162036	112.548	-0.0235686	0.0432056	0.166127
	27.972	-0.0661843	-0.0225698	0.0631628	56.61	-0.0607133	0.0436494	0.166045	112.887	-0.0372778	0.0413067	0.171779
	28.056	-0.066645	-0.0223734	0.07227	56.78	-0.0540399	0.043367	0.179318	113.226	-0.0422017	0.0389287	0.168937
	28.14	-0.06019	-0.0204562	0.0662413	56.95	-0.065645	0.0480509	0.188205	113.565	-0.0460065	0.0396043	0.169162
	28.224	-0.0547515	-0.0115435	0.0752969	57.12	-0.074648	0.0474064	0.185584	113.904	-0.0439635	0.0415351	0.156654
	28.308	-0.0534247	-0.00280157	0.0839357	57.29	-0.0782319	0.0454641	0.184508	114.243	-0.0481331	0.0412047	0.154598
	28.392	-0.0426756	0.00370769	0.0891991	57.46	-0.0848636	0.0446741	0.174532	114.582	-0.0551723	0.0409972	0.132538
	28.476	-0.0493049	0.000995168	0.0756285	57.63	-0.0739374	0.0476484	0.177035	114.921	-0.0557298	0.0412834	0.129914
	28.56	-0.0473819	0.000499719	0.0826211	57.8	-0.0747783	0.0466134	0.183271	115.26	-0.0595463	0.040653	0.142691
	28.644	-0.0395703	0.00538139	0.0866061	57.97	-0.0843742	0.0444757	0.180541	115.599	-0.0539899	0.0415864	0.146559
	28.728	-0.0556867	0.00160345	0.0935709	58.14	-0.0816711	0.0424266	0.178537	115.938	-0.0519806	0.0442362	0.138537
	28.812	-0.0607007	0.00128022	0.0879752	58.31	-0.0780503	0.0477208	0.173787	116.277	-0.0341052	0.0464373	0.135146
	28.896	-0.0823064	-0.00138366	0.102003	58.48	-0.0667604	0.0524775	0.180389	116.616	-0.047051	0.0417601	0.13075
	28.98	-0.0816243	-0.00154752	0.0982433	58.65	-0.0641179	0.0493928	0.186329	116.955	-0.0465861	0.0403961	0.138747
	29.064	-0.0851754	0.00130967	0.0923976	58.82	-0.0664291	0.0478287	0.191754	117.294	-0.0554579	0.0453202	0.15557
	29.148	-0.0769878	0.00198974	0.0876838	58.99	-0.0567427	0.0484226	0.189793	117.633	-0.0623698	0.0415431	0.167048
	29.232	-0.0771603	0.00604461	0.0938295	59.16	-0.0480111	0.0519279	0.187498	117.972	-0.0777815	0.0419245	0.169111
	29.316	-0.0785731	0.00202721	0.0846131	59.33	-0.0427495	0.0565222	0.189028	118.311	-0.0808987	0.0381328	0.164609
	29.4	-0.0816108	-0.00364076	0.071579	59.5	-0.0214201	0.0598897	0.194293	118.65	-0.0750482	0.0371583	0.160621
	29.484	-0.075051	-0.000855853	0.0726252	59.67	-0.0263442	0.060099	0.191332	118.989	-0.0851752	0.038834	0.155828
	29.568	-0.0616076	0.00667863	0.0741921	59.84	-0.0145716	0.0626825	0.189429	119.328	-0.0869452	0.0418119	0.158309
	29.652	-0.0592646	0.0137634	0.0834887	60.01	-0.0013921	0.0627038	0.198798	119.667	-0.0858621	0.0421237	0.159433
	29.736	-0.0586391	0.0195755	0.0829401	60.18	-0.0131079	0.0642143	0.19281	120.006	-0.0636832	0.0463745	0.158507
	29.82	-0.0620522	0.0154512	0.0785975	60.35	-0.00974828	0.0597725	0.199629	120.345	-0.059592	0.0459418	0.152719
	29.904	-0.0590782	0.00819917	0.0554901	60.52	-0.0151412	0.0589915	0.205205	120.684	-0.0641446	0.0443387	0.152688
	29.988	-0.0400868	0.00977322	0.054213	60.69	-0.00718519	0.0601111	0.201347	121.023	-0.0590926	0.0448092	0.150969
	30.072	-0.0439179	0.0040306	0.0548241	60.86	-0.0130901	0.0662181	0.208924	121.362	-0.0466376	0.0434075	0.163746
	30.156	-0.049297	-0.0001152	0.0537325	61.03	-0.0218418	0.0707203	0.200813	121.701	-0.0427475	0.0436201	0.159427
	30.24	-0.0506875	0.00125742	0.0606541	61.2	-0.0173617	0.0726371	0.201346	122.04	-0.048675	0.0431817	0.157981
	30.324	-0.0592243	-0.00834386	0.0579031	61.37	-0.0177186	0.0737708	0.197361	122.379	-0.0594793	0.0445183	0.158549
	30.408	-0.0481973	-0.00592053	0.054578	61.54	-0.0198161	0.0756999	0.205493	122.718	-0.0627088	0.0410659	0.160562
	30.492	-0.0513982	-0.00905789	0.0568079	61.71	-0.037193	0.071205	0.210809	123.057	-0.0745917	0.0409164	0.144879
	30.576	-0.0368331	-0.00686396	0.0649647	61.88	-0.0397572	0.0698155	0.205446	123.396	-0.0633675	0.0426205	0.133769
	30.66	-0.0421803	-0.00502153	0.0725225	62.05	-0.0289815	0.0688612	0.207749	123.735	-0.0590958	0.0471857	0.130265
	30.744	-0.0447914	-0.00786488	0.0715549	62.22	-0.0250183	0.0684849	0.211319	124.074	-0.0568057	0.0406578	0.125157
	30.828	-0.0474669	-0.010931	0.0669217	62.39	-0.0371586	0.0689874	0.219746	124.413	-0.0611693	0.0392869	0.115878
	30.912	-0.0435812	-0.013198	0.0593204	62.56	-0.0479995	0.0634629	0.227028	124.752	-0.0642102	0.0381052	0.118605
	30.996	-0.0487643	-0.0170998	0.0631335	62.73	-0.0388044	0.0656866	0.238202	125.091	-0.0872578	0.0360178	0.127308
	31.08	-0.0406465	-0.0112903	0.0659129	62.9	-0.0346807	0.0655414	0.229779	125.43	-0.103806	0.0347071	0.129133
	31.164	-0.0441134	-0.0133536	0.0611554	63.07	-0.0332998	0.0680021	0.239827	125.769	-0.104051	0.0352689	0.117214
	31.248	-0.0413227	-0.0140618	0.0614748	63.24	-0.0318399	0.0698499	0.255459	126.108	-0.107901	0.032986	0.116041
	31.332	-0.0501257	-0.0200368	0.0555769	63.41	-0.061021	0.0675839	0.261195	126.447	-0.111441	0.0344476	0.121775
	31.416	-0.0522004	-0.0256496	0.0401843	63.58	-0.0572734	0.0685686	0.268501	126.786	-0.1347	0.030083	0.117471
	31.5	-0.0472797	-0.0208886	0.037213	63.75	-0.0580903	0.0699323	0.255892	127.125	-0.143642	0.0312998	0.122162
	31.584	-0.050611	-0.016228	0.0333764	63.92	-0.0537394	0.0717266	0.25902	127.464	-0.150057	0.03188	0.118294
	31.668	-0.0613562	-0.0187625	0.0298536	64.09	-0.0479133	0.0684743	0.255926	127.803	-0.141728	0.0325813	0.125536
	31.752	-0.063089	-0.0169144	0.0152382	64.26	-0.0412297	0.0674652	0.248848	128.142	-0.128563	0.0343807	0.122102
	31.836	-0.0613617	-0.00849897	0.0338526	64.43	-0.0375362	0.0648026	0.262139	128.481	-0.13232	0.0361239	0.117378
	31.92	-0.0528399	-0.00958051	0.0282571	64.6	-0.0302873	0.0671842	0.268773	128.82	-0.133781	0.0369279	0.117907
	32.004	-0.0429235	-0.0032052	0.0339142	64.77	-0.0321265	0.067435	0.274019	129.159	-0.13899	0.0360223	0.125243
	32.088	-0.0406402	-0.00233831	0.0349314	64.94	-0.0448553	0.0643188	0.272434	129.498	-0.138135	0.038703	0.140724
	32.172	-0.0489142	-0.00839879	0.0279467	65.11	-0.0406609	0.0681689	0.262068	129.837	-0.143203	0.0378604	0.154233
	32.256	-0.0522819	-0.0073476	0.0314909	65.28	-0.0461923	0.0687994	0.261463	130.176	-0.142945	0.0370519	0.161665
	32.34	-0.0510258	-0.0113496	0.026244	65.45	-0.0486801	0.0686749	0.260535	130.515	-0.13311	0.0366346	0.143006
	32.424	-0.0516385	-0.00663977	0.0349733	65.62	-0.0543743	0.0685808	0.259533	130.854	-0.12412	0.0404922	0.13059
	32.508	-0.0430129	-0.00558733	0.0355713	65.79	-0.0450098	0.0706282	0.262992	131.193	-0.118279	0.0404949	0.119075
	32.592	-0.0540472	-0.004823	0.0512636	65.96	-0.0359238	0.0727631	0.253529	131.532	-0.110873	0.0436375	0.119144
	32.676	-0.0640908	-0.00822499	0.0545568	66.13	-0.0440935	0.0723988	0.245973	131.871	-0.088866	0.0482687	0.124729
	32.76	-0.0552267	-0.00945833	0.0411401	66.3	-0.0342042	0.0760309	0.251834	132.21	-0.0706967	0.0478111	0.117528
	32.844	-0.0618479	-0.00943472	0.0517208	66.47	-0.0290829	0.0740948	0.247284	132.549	-0.0590972	0.0467073	0.10911
	32.928	-0.0748674	-0.0140516	0.0411158	66.64	-0.0199653	0.0769692	0.240028	132.888	-0.0536134	0.0479873	0.114383
	33.012	-0.0669673	-0.00502476	0.0402946	66.81	-0.0235425	0.0776588	0.233781	133.227	-0.050118	0.0491551	0.115996
	33.096	-0.065785	0.00305665	0.0449954	66.98	-0.0162083	0.0749013	0.221908	133.566	-0.0450031	0.0574688	0.120748
	33.18	-0.0769646	3.04896e-05	0.0414456	67.15	-0.0139378	0.0748038	0.217786	133.905	-0.0337896	0.0570977	0.122807
	33.264	-0.0887448	-0.00261659	0.0351811	67.32	-0.00649375	0.0738208	0.204716	134.244	-0.0208176	0.0570578	0.121989
	33.348	-0.0931497	-0.00464499	0.0306946	67.49	-0.0182094	0.0753839	0.206465	134.583	-0.0200744	0.0529657	0.118195
	33.432	-0.0874584	-0.00458283	0.0356598	67.66	-0.0192751	0.0750729	0.219141	134.922	-0.0171154	0.0508344	0.118095
	33.516	-0.0815571	-0.00510535	0.0416416	67.83	-0.0169056	0.0728367	0.204318	135.261	-0.0113385	0.0505457	0.102435
	33.6	-0.0792813	-0.0048972	0.0359927	68	-0.0297027	0.0687843	0.20322	135.6	-0.0163568	0.0474417	0.110936
	33.684	-0.0667734	0.000560153	0.0391003	68.17	-0.0345671	0.0676491	0.193246	135.939	-0.0216534	0.046569	0.118617
	33.768	-0.0729281	0.00415114	0.0428488	68.34	-0.0262192	0.0697535	0.1774	136.278	-0.0175072	0.0454248	0.124653
	33.852	-0.0390657	0.0115816	0.0349552	68.51	-0.0389862	0.0701226	0.186765	136.617	-0.0175425	0.0455633	0.138787
	33.936	-0.0350914	0.00981814	0.0420341	68.68	-0.0451148	0.069055	0.190268	136.956	-0.0280766	0.0447156	0.170889
	34.02	-0.0285112	0.00837106	0.0479721	68.85	-0.0537795	0.0684546	0.190642	137.295	-0.0506777	0.0421859	0.174487
	34.104	-0.0262628	0.00280293	0.0420606	69.02	-0.0605108	0.0624806	0.181242	137.634	-0.0549632	0.0406111	0.178945
	34.188	-0.0359975	-0.00335921	0.0417833	69.19	-0.0562449	0.0630883	0.165563	137.973	-0.052612	0.0431411	0.181808
	34.272	-0.0282859	-0.000613113	0.0404623	69.36	-0.0494654	0.062893	0.16385	138.312	-0.0559546	0.0396995	0.180023
	34.356	-0.0325263	0.00589139	0.0426055	69.53	-0.0577192	0.0600052	0.175567	138.651	-0.0563096	0.040599	0.168531
	34.44	-0.0385991	0.00725384	0.0426367	69.7	-0.072238	0.0531605	0.168425	138.99	-0.0590568	0.0404388	0.169396
	34.524	-0.0300357	0.0100756	0.0435504	69.87	-0.0729439	0.0544178	0.17162	139.329	-0.0732046	0.0409096	0.159691
	34.608	-0.0364661	0.0118364	0.039308	70.04	-0.0860325	0.049755	0.168952	139.668	-0.0823562	0.0408948	0.155558
	34.692	-0.0370246	0.00305227	0.0268269	70.21	-0.111341	0.0475451	0.16517	140.007	-0.0842396	0.0376971	0.140395
	34.776	-0.0515901	-0.00901424	0.0255175	70.38	-0.104834	0.0461288	0.166085	140.346	-0.0803515	0.0281664	0.126638
	34.86	-0.0579821	-0.012296	0.0292088	70.55	-0.107297	0.0430541	0.164515	140.685	-0.0959102	0.0270868	0.121847
	34.944	-0.0717839	-0.0118775	0.0447361	70.72	-0.102578	0.0429891	0.179139	141.024	-0.110626	0.0273825	0.116964
	35.028	-0.0632036	-0.00601471	0.0517361	70.89	-0.113002	0.042865	0.161393	141.363	-0.118857	0.0282581	0.126184
	35.112	-0.0679809	-0.00778306	0.052305	71.06	-0.0977093	0.0460512	0.15388	141.702	-0.113508	0.0279255	0.116291
	35.196	-0.0736143	-0.0119605	0.0338852	71.23	-0.0804978	0.0459839	0.169488	142.041	-0.122086	0.0232063	0.10141
	35.28	-0.0855782	-0.0166645	0.0335221	71.4	-0.0598403	0.0507508	0.171786	142.38	-0.133568	0.0247422	0.105314
	35.364	-0.0840915	-0.0227678	0.0176332	71.57	-0.0485501	0.0530701	0.167983	142.719	-0.123519	0.0270412	0.100043
	35.448	-0.0878117	-0.0241521	0.0359153	71.74	-0.0579744	0.0539322	0.166305	143.058	-0.129975	0.0247466	0.105799
	35.532	-0.0787162	-0.0248064	0.021597	71.91	-0.0474347	0.0525889	0.161677	143.397	-0.131954	0.0249559	0.117485
	35.616	-0.0603135	-0.0154813	0.0329641	72.08	-0.052467	0.0487804	0.157252	143.736	-0.127279	0.0273602	0.120438
	35.7	-0.0533777	-0.0105136	0.0306165	72.25	-0.0490337	0.0460887	0.145873	144.075	-0.112461	0.0281082	0.123943
	35.784	-0.0410596	-0.00133155	0.0361015	72.42	-0.0245623	0.0530416	0.144897	144.414	-0.101845	0.0300791	0.127996
	35.868	-0.0399615	0.00630953	0.0451901	72.59	-0.0174159	0.0518719	0.149566	144.753	-0.104557	0.0286464	0.115491
	35.952	-0.0357715	0.00393492	0.045497	72.76	-0.0297036	0.048077	0.150833	145.092	-0.108631	0.0289051	0.119286
	36.036	-0.0396658	0.00198666	0.0440223	72.93	-0.0345817	0.0494254	0.142546	145.431	-0.113485	0.0271462	0.13861
	36.12	-0.0381056	0.00456195	0.0487644	73.1	-0.00916258	0.050706	0.143885	145.77	-0.109185	0.0335716	0.137207
	36.204	-0.0509877	0.00137903	0.0434788	73.27	-0.0193203	0.0511307	0.146757	146.109	-0.0956265	0.0299887	0.135786
	36.288	-0.0483381	0.000808167	0.0398565	73.44	-0.0104369	0.0520829	0.142869	146.448	-0.0853902	0.0291014	0.130518
	36.372	-0.0537911	0.00309819	0.0478444	73.61	-0.0113869	0.0487671	0.138222	146.787	-0.0841851	0.0295958	0.122689
	36.456	-0.0385814	0.0052797	0.0473051	73.78	-0.0174716	0.0478186	0.142069	147.126	-0.089421	0.0326353	0.13043
	36.54	-0.0235423	0.0134325	0.0694187	73.95	-0.0174271	0.0505955	0.1442	147.465	-0.0666083	0.0354838	0.136581
	36.624	-0.0353061	0.010237	0.0666486	74.12	-0.0291732	0.0441313	0.148405	147.804	-0.0541967	0.0357825	0.123375
	36.708	-0.0487988	-0.00199971	0.0563741	74.29	-0.0353991	0.0468323	0.151309	148.143	-0.0526717	0.0394675	0.12113
	36.792	-0.0460193	-0.00677785	0.0528198	74.46	-0.0472396	0.0411024	0.150907	148.482	-0.0654821	0.0422007	0.131557
	36.876	-0.05192	-0.00533661	0.0581972	74.63	-0.0429333	0.0402367	0.130744	148.821	-0.068793	0.0438305	0.128603
	36.96	-0.0468658	-0.00286366	0.0552741	74.8	-0.0425278	0.0313078	0.12221	149.16	-0.0619984	0.0443244	0.132971
	37.044	-0.034634	-0.000448321	0.0449816	74.97	-0.0602857	0.0271321	0.114168	149.499	-0.0609647	0.0435176	0.125221
	37.128	-0.0232084	0.00152944	0.0467478	75.14	-0.0652088	0.0242897	0.104741	149.838	-0.0615949	0.0432585	0.109293
	37.212	-0.0241515	0.00736304	0.0519688	75.31	-0.0605557	0.0236414	0.116992	150.177	-0.0618838	0.04382	0.111228
	37.296	-0.0217965	0.00265774	0.0542477	75.48	-0.0594665	0.0255897	0.11305	150.516	-0.0664698	0.0395504	0.111939
	37.38	-0.0180305	-0.000529071	0.0255775	75.65	-0.0508594	0.0271524	0.113407	150.855	-0.0626203	0.0402824	0.13037
	37.464	-0.0211629	-0.00719694	0.00299255	75.82	-0.0422018	0.0268985	0.118844	151.194	-0.0725046	0.0399161	0.129311
	37.548	-0.0187924	-0.0101115	-0.00190939	75.99	-0.0525436	0.0252	0.118262	151.533	-0.0671783	0.0404241	0.121006
	37.632	-0.0232248	-0.00844461	0.009205	76.16	-0.0451382	0.0276622	0.121916	151.872	-0.0550081	0.038414	0.121055
	37.716	-0.019819	-0.000357387	0.0162843	76.33	-0.059639	0.0286552	0.12789	152.211	-0.0409454	0.0405724	0.114222
	37.8	-0.0417548	-0.00516638	0.0136161	76.5	-0.0557261	0.0309235	0.140184	152.55	-0.0529406	0.0363658	0.118954
	37.884	-0.0463542	-0.00603588	0.0237061	76.67	-0.0449294	0.0305998	0.140523	152.889	-0.0690288	0.0379728	0.126771
	37.968	-0.0503324	-0.00243864	0.0216376	76.84	-0.0368895	0.0309978	0.136528	153.228	-0.0874975	0.0353574	0.118178
	38.052	-0.0500313	0.00753295	0.0419046	77.01	-0.0384635	0.0330016	0.144592	153.567	-0.092935	0.0341675	0.122673
	38.136	-0.0570233	0.00335556	0.0291451	77.18	-0.0402708	0.0342663	0.136785	153.906	-0.107963	0.0324322	0.113718
	38.22	-0.0433683	0.000481172	0.019218	77.35	-0.0473219	0.0361448	0.139532	154.245	-0.122233	0.0316987	0.100516
	38.304	-0.0349148	0.00651107	0.0303666	77.52	-0.0358807	0.0444376	0.14492	154.584	-0.128643	0.0317217	0.102747
	38.388	-0.0260963	0.0122463	0.0325539	77.69	-0.0455962	0.0433495	0.153675	154.923	-0.128499	0.0276288	0.0912573
	38.472	-0.0170065	0.0207473	0.0430162	77.86	-0.0500425	0.0443738	0.155658	155.262	-0.116285	0.0279084	0.0994585
	38.556	-0.0129496	0.0216212	0.0477358	78.03	-0.061764	0.0454548	0.171103	155.601	-0.0989576	0.0328506	0.104668
	38.64	-0.0101961	0.0222686	0.046293	78.2	-0.0654381	0.0502193	0.191598	155.94	-0.0969969	0.031211	0.108435
	38.724	-0.0208798	0.0172146	0.0493056	78.37	-0.0681759	0.0515655	0.207577	156.279	-0.0908997	0.02979	0.121177
	38.808	-0.0385379	0.0134704	0.0523736	78.54	-0.0854661	0.0554319	0.232305	156.618	-0.0933511	0.0308901	0.121439
	38.892	-0.0467706	0.00251513	0.0352665	78.71	-0.0986843	0.0534375	0.230873	156.957	-0.0933746	0.0305898	0.130685
	38.976	-0.0490596	0.0057786	0.0477356	78.88	-0.0949616	0.0573085	0.256174	157.296	-0.0844677	0.0339012	0.128429
	39.06	-0.0593025	0.00476614	0.0488447	79.05	-0.103608	0.0600401	0.256111	157.635	-0.0844903	0.0364138	0.126223
	39.144	-0.0713278	0.00311625	0.0432256	79.22	-0.106442	0.0603615	0.257054	157.974	-0.0781288	0.0360186	0.121439
	39.228	-0.0619945	0.00672383	0.0501857	79.39	-0.112512	0.062287	0.24721	158.313	-0.0772703	0.039159	0.113063
	39.312	-0.0613615	0.0102349	0.0585078	79.56	-0.123975	0.0609204	0.246941	158.652	-0.0819651	0.0401461	0.108144
	39.396	-0.0789201	0.00965211	0.0541324	79.73	-0.13701	0.0605161	0.250265	158.991	-0.0796668	0.038066	0.118831
	39.48	-0.0777989	0.00948919	0.0496163	79.9	-0.126392	0.0613468	0.247341	159.33	-0.0771359	0.0392802	0.13178
	39.564	-0.075301	0.0114857	0.0482953	80.07	-0.11951	0.0611583	0.262214	159.669	-0.0553816	0.0427962	0.135907
	39.648	-0.0668661	0.0140051	0.0557052	80.24	-0.117826	0.0620472	0.264045	160.008	-0.0395933	0.0462593	0.15674
	39.732	-0.0679293	0.00682007	0.0458846	80.41	-0.115369	0.0612189	0.263843	160.347	-0.0468915	0.0484832	0.159147
	39.816	-0.0545642	0.0128002	0.0505613	80.58	-0.110811	0.0608146	0.271459	160.686	-0.0377038	0.051343	0.167355
	39.9	-0.0583652	0.0161514	0.0573761	80.75	-0.110725	0.0564099	0.279552	161.025	-0.0440152	0.0485352	0.168018
	39.984	-0.0574417	0.0163646	0.0464372	80.92	-0.101863	0.0578284	0.264161	161.364	-0.0409057	0.052021	0.18034
	40.068	-0.0563755	0.0148939	0.0409526	81.09	-0.102462	0.0560204	0.249207	161.703	-0.0458359	0.0545543	0.195912
	40.152	-0.0654328	0.0115996	0.0489254	81.26	-0.0855969	0.0593879	0.250014	162.042	-0.0475684	0.0544878	0.191111
	40.236	-0.0573759	0.0174127	0.0514052	81.43	-0.084382	0.0598846	0.24231	162.381	-0.0577623	0.0497533	0.174738
	40.32	-0.0598527	0.0135251	0.0521674	81.6	-0.0953211	0.061418	0.262555	162.72	-0.055469	0.0504092	0.171263
	40.404	-0.0558635	0.0207766	0.0667932	81.77	-0.0873949	0.0637842	0.270539	163.059	-0.0522036	0.0489383	0.178448
	40.488	-0.0521928	0.0198267	0.0823514	81.94	-0.0912956	0.0637682	0.265915	163.398	-0.0459441	0.0514986	0.183431
	40.572	-0.04625	0.0219581	0.0929168	82.11	-0.0948206	0.0679555	0.270638	163.737	-0.061134	0.047933	0.176526
	40.656	-0.0319609	0.020713	0.0914417	82.28	-0.0824873	0.0675529	0.256141	164.076	-0.0712103	0.0477447	0.187464
	40.74	-0.0265961	0.0254152	0.105437	82.45	-0.0707447	0.0697485	0.257392	164.415	-0.0801633	0.0448029	0.191255
	40.824	-0.0191699	0.0318705	0.108883	82.62	-0.0575112	0.0708042	0.260179	164.754	-0.0754268	0.0453945	0.197281
	40.908	-0.0282021	0.0241727	0.106424	82.79	-0.0655043	0.0765847	0.268483	165.093	-0.0963305	0.0451514	0.201169
	40.992	-0.0237795	0.0212215	0.0956568	82.96	-0.0702903	0.0782381	0.277139	165.432	-0.106133	0.0447977	0.199567
	41.076	-0.0296154	0.0144218	0.0848275	83.13	-0.0708032	0.0764119	0.27153	165.771	-0.0945156	0.0476613	0.178563
	41.16	-0.0269678	0.0144499	0.0768668	83.3	-0.0680304	0.0762777	0.259955	166.11	-0.0987073	0.0492323	0.154149
	41.244	-0.0454644	0.00891041	0.0706842	83.47	-0.0684063	0.0763795	0.240241	166.449	-0.0849853	0.051035	0.153597
	41.328	-0.0557472	0.00418508	0.0602126	83.64	-0.0708367	0.0723938	0.234221	166.788	-0.0823368	0.0527547	0.15779
	41.412	-0.07564	0.000770422	0.0526666	83.81	-0.0490042	0.0769803	0.230355	167.127	-0.0685941	0.0530854	0.162979
	41.496	-0.0824532	-0.00157484	0.057543	83.98	-0.0422679	0.0773599	0.232318	167.466	-0.071008	0.0509716	0.157044
	41.58	-0.0788095	0.00263901	0.0615078	84.15	-0.0385965	0.0809405	0.235292	167.805	-0.0614866	0.0544236	0.160656
	41.664	-0.0753542	-0.00198507	0.0462276	84.32	-0.0501907	0.0758842	0.252006	168.144	-0.0416556	0.0540791	0.145799
	41.748	-0.0789436	-0.00159769	0.0505944	84.49	-0.0438632	0.0758737	0.247638	168.483	-0.050085	0.0538832	0.143981
	41.832	-0.0707886	-0.00134792	0.0533382	84.66	-0.0445161	0.0761552	0.25427	168.822	-0.0524918	0.0535184	0.155516
	41.916	-0.0887142	-0.00587011	0.0476923	84.83	-0.0580176	0.073418	0.241336	169.161	-0.0512742	0.055497	0.162519
	42	-0.0801767	-0.00583221	0.0414039	85	-0.0629411	0.0711508	0.221558	169.5	-0.0608686	0.0537195	0.160014
	42.084	-0.0847054	-0.00296912	0.0361116	85.17	-0.0547102	0.0686656	0.216138	169.839	-0.0578171	0.0611061	0.16377
	42.168	-0.0762451	-0.00673257	0.0377013	85.34	-0.0576237	0.0653471	0.216409	170.178	-0.0665073	0.0642307	0.158004
	42.252	-0.0738583	-0.00377742	0.0358814	85.51	-0.058043	0.0623186	0.212289	170.517	-0.0770498	0.0676779	0.179992
	42.336	-0.0708084	-0.00921829	0.033424	85.68	-0.0667201	0.0653224	0.225324	170.856	-0.089082	0.0676148	0.176023
	42.42	-0.060051	-0.00858698	0.0326634	85.85	-0.0701794	0.0601342	0.212724	171.195	-0.0974721	0.0676457	0.161899
	42.504	-0.0555828	-0.0123895	0.0212874	86.02	-0.0774033	0.0555262	0.202832	171.534	-0.0903419	0.0700217	0.169438
	42.588	-0.0578368	-0.00826702	0.0323237	86.19	-0.0813497	0.0454788	0.186579	171.873	-0.0952762	0.0674468	0.175994
	42.672	-0.0674883	-0.0138985	0.0263762	86.36	-0.0762385	0.0500256	0.200488	172.212	-0.079379	0.0718142	0.193033
	42.756	-0.0628665	-0.00865262	0.0414121	86.53	-0.0704038	0.0523905	0.201485	172.551	-0.0916546	0.0702904	0.208619
	42.84	-0.0700111	-0.00998837	0.0368482	86.7	-0.0718117	0.0537635	0.206934	172.89	-0.0979096	0.06979	0.21087
	42.924	-0.0606072	-0.0112765	0.0321519	86.87	-0.0524085	0.0565723	0.24117	173.229	-0.106429	0.069946	0.219135
	43.008	-0.052061	-0.0129656	0.0255452	87.04	-0.0637456	0.0564113	0.255767	173.568	-0.0836453	0.0705427	0.219008
	43.092	-0.0415682	-0.012699	0.0263357	87.21	-0.0618972	0.0556152	0.255265	173.907	-0.0696358	0.0706578	0.217341
	43.176	-0.0481493	-0.0130896	0.0342328	87.38	-0.0466359	0.0580303	0.265194	174.246	-0.0578534	0.0752528	0.216443
	43.26	-0.0596514	-0.0214997	0.0246029	87.55	-0.0284658	0.06048	0.26382	174.585	-0.0428241	0.0759051	0.213606
	43.344	-0.068091	-0.0213557	0.0296266	87.72	-0.0208729	0.0640191	0.255524	174.924	-0.0488536	0.0738879	0.207057
	43.428	-0.0695294	-0.0211132	0.0212284	87.89	-0.0102248	0.070168	0.259973	175.263	-0.0492	0.0769728	0.236632
	43.512	-0.064185	-0.0240193	0.00367802	88.06	-0.00522024	0.0705701	0.257812	175.602	-0.0475275	0.0790834	0.25213
	43.596	-0.06153	-0.0245212	0.00363321	88.23	-0.0139945	0.0731085	0.260304	175.941	-0.0439575	0.0804001	0.253113
	43.68	-0.0629058	-0.0254123	0.000821938	88.4	-0.00772811	0.0735568	0.266763	176.28	-0.0246668	0.0830525	0.261979
	43.764	-0.0615554	-0.032032	-0.00830339	88.57	-0.0137123	0.0753569	0.261634	176.619	-0.0135452	0.0811215	0.258972
	43.848	-0.0698052	-0.029843	-0.00424581	88.74	-0.0184122	0.0793598	0.261695	176.958	-0.0210545	0.0769991	0.23936
	43.932	-0.0640953	-0.0317136	-0.00842727	88.91	-0.0189195	0.0765397	0.261596	177.297	-0.0177244	0.0785637	0.238664
	44.016	-0.0713498	-0.0351068	-0.00879734	89.08	-0.00862566	0.071553	0.254094	177.636	-0.00465857	0.081793	0.253247
	44.1	-0.0791791	-0.0415755	-0.0132923	89.25	-0.00123709	0.0739126	0.260943	177.975	-0.00426646	0.08345	0.254472
	44.184	-0.0805612	-0.0393524	-0.0119237	89.42	-0.00218966	0.0758384	0.258667	178.314	0.000107282	0.0820791	0.247993
	44.268	-0.0699117	-0.0374638	-0.00472288	89.59	0.00157228	0.0781162	0.259006	178.653	-0.000574202	0.0805263	0.234538
	44.352	-0.0547091	-0.0340083	-0.0071567	89.76	-0.000863567	0.0741604	0.240453	178.992	-0.00419917	0.0777846	0.219704
	44.436	-0.0620275	-0.0390192	-0.0139284	89.93	-0.0210368	0.0714534	0.224905	179.331	-0.0101473	0.0768459	0.223036
	44.52	-0.056023	-0.0403651	-0.0251931	90.1	-0.0257754	0.0705213	0.210497	179.67	-0.0109678	0.0735754	0.220542
	44.604	-0.0661037	-0.0398242	-0.0237953	90.27	-0.00621967	0.0682631	0.194188	180.009	-0.0106882	0.0690337	0.203612
	44.688	-0.0709831	-0.0432739	-0.0254995	90.44	-0.00573723	0.0730268	0.1908	180.348	-0.0299636	0.0667251	0.205143
	44.772	-0.0662942	-0.0397041	-0.0215821	90.61	-0.00645036	0.0722356	0.189515	180.687	-0.0310381	0.0703526	0.212982
	44.856	-0.0607506	-0.0370039	-0.0233228	90.78	-0.0219228	0.0709924	0.187472	181.026	-0.0530465	0.0692725	0.203458
	44.94	-0.0700364	-0.0408259	-0.0218932	90.95	-0.0434903	0.0670746	0.185279	181.365	-0.0617111	0.0657629	0.200452
	45.024	-0.0659219	-0.0429567	-0.0303817	91.12	-0.0478586	0.0667822	0.183698	181.704	-0.0435268	0.067054	0.200907
	45.108	-0.0641524	-0.0404737	-0.0248348	91.29	-0.0551822	0.0664294	0.171791	182.043	-0.0484143	0.0611505	0.184718
	45.192	-0.0651649	-0.039372	-0.0167822	91.46	-0.0631208	0.0646104	0.171548	182.382	-0.0430623	0.0605167	0.1936
	45.276	-0.0511259	-0.0378751	-0.0115995	91.63	-0.0613334	0.0648971	0.171231	182.721	-0.0408298	0.0604778	0.196493
	45.36	-0.0580269	-0.03651	0.00308789	91.8	-0.0601426	0.0667978	0.173467	183.06	-0.0480778	0.061947	0.210332
	45.444	-0.0672728	-0.0414695	0.00373628	91.97	-0.070198	0.0637226	0.17476	183.399	-0.0542127	0.0607661	0.182937
	45.528	-0.0811571	-0.0380073	0.0049649	92.14	-0.0746707	0.0630564	0.163227	183.738	-0.046247	0.0583269	0.174717
	45.612	-0.0785711	-0.0353525	0.00949097	92.31	-0.072336	0.0687834	0.170157	184.077	-0.058071	0.0582181	0.174225
	45.696	-0.072557	-0.030833	0.0156678	92.48	-0.0502571	0.0714148	0.172683	184.416	-0.073875	0.0559722	0.17352
	45.78	-0.0689229	-0.0303688	0.0185558	92.65	-0.0444338	0.0728393	0.172453	184.755	-0.0784118	0.0532337	0.160891
	45.864	-0.0832612	-0.0352505	0.0191805	92.82	-0.0236117	0.0785766	0.169215	185.094	-0.0941791	0.055312	0.176905
	45.948	-0.0694203	-0.0311567	0.01553	92.99	-0.0221206	0.0824712	0.184365	185.433	-0.0875377	0.0602506	0.175447
	46.032	-0.0780538	-0.0366653	0.00942648	93.16	-0.026857	0.082892	0.200444	185.772	-0.0825676	0.0617804	0.156072
	46.116	-0.0716452	-0.0349059	0.0104663	93.33	-0.00802518	0.0846034	0.196038	186.111	-0.0774648	0.0610101	0.161219
	46.2	-0.0774731	-0.0349048	0.0118271	93.5	-0.00641582	0.0864233	0.200416	186.45	-0.0720339	0.0628499	0.168148
	46.284	-0.0794712	-0.0313626	0.0257482	93.67	-0.0162895	0.0893284	0.200352	186.789	-0.0797584	0.0641109	0.165904
	46.368	-0.0758745	-0.0276936	0.0275961	93.84	-0.0091803	0.0873303	0.184809	187.128	-0.070445	0.0634409	0.161762
	46.452	-0.0830057	-0.0359392	0.0255741	94.01	-0.00117161	0.0872547	0.198123	187.467	-0.0738667	0.0609088	0.151622
	46.536	-0.0831064	-0.0372315	0.0165315	94.18	0.00875263	0.0903911	0.187045	187.806	-0.0730528	0.0581333	0.159811
	46.62	-0.078638	-0.0366723	0.011214	94.35	0.00382334	0.0914856	0.188997	188.145	-0.0753651	0.0583057	0.159899
	46.704	-0.0709899	-0.0361777	0.0131069	94.52	0.00596573	0.0902462	0.181808	188.484	-0.076631	0.0576717	0.14578
	46.788	-0.0759975	-0.0427836	-0.00388611	94.69	0.0054641	0.0851651	0.175291	188.823	-0.0660856	0.0582822	0.149292
	46.872	-0.0910494	-0.0443399	-0.0136968	94.86	0.00521234	0.0849547	0.176731	189.162	-0.0621354	0.0571101	0.147466
	46.956	-0.0854818	-0.044085	-0.00884165	95.03	0.00741103	0.0852277	0.178424	189.501	-0.0704235	0.0584184	0.153481
	47.04	-0.0852269	-0.045994	-0.0196324	95.2	-0.00338355	0.0857075	0.182362	189.84	-0.0621519	0.0566487	0.151317
	47.124	-0.0556993	-0.0413754	-0.0249273	95.37	-0.00804149	0.0883638	0.185772	190.179	-0.0702392	0.055188	0.172829
	47.208	-0.0690337	-0.046253	-0.0195407	95.54	-0.0193034	0.0868796	0.179544	190.518	-0.0712192	0.0579021	0.177165
	47.292	-0.0732842	-0.0444214	-0.0224945	95.71	-0.0207815	0.0854884	0.188726	190.857	-0.0550073	0.0573668	0.180399
	47.376	-0.0670785	-0.0426608	-0.0339311	95.88	-0.0206731	0.0808179	0.179155	191.196	-0.0417143	0.0602117	0.182825
	47.46	-0.0532121	-0.0407945	-0.0329508	96.05	-0.0206023	0.0790607	0.178163	191.535	-0.0436264	0.0634166	0.181502
	47.544	-0.0447971	-0.035267	-0.0173617	96.22	-0.029551	0.0740504	0.167121	191.874	-0.037831	0.0598038	0.172102
	47.628	-0.0525096	-0.0378533	-0.014628	96.39	-0.0299866	0.0730576	0.167183	192.213	-0.0352138	0.0581115	0.168194
	47.712	-0.0447515	-0.0336071	-0.00637899	96.56	-0.0493751	0.0678962	0.160408	192.552	-0.0356458	0.0576759	0.176328
	47.796	-0.0510903	-0.0314695	0.00507391	96.73	-0.0602212	0.0681512	0.166665	192.891	-0.0449261	0.0586972	0.193525
	47.88	-0.0595159	-0.0335465	0.00766255	96.9	-0.0709634	0.0674264	0.165987	193.23	-0.0396439	0.0597992	0.196108
	47.964	-0.0574529	-0.0328033	0.0201674	97.07	-0.0656696	0.0662689	0.169487	193.569	-0.0326823	0.0619882	0.210105
	48.048	-0.0610007	-0.0331563	0.0195733	97.24	-0.0587526	0.0655938	0.166467	193.908	-0.0336188	0.063524	0.211869
	48.132	-0.0617509	-0.0289037	0.0358253	97.41	-0.0544977	0.0654542	0.162428	194.247	-0.0407829	0.0641939	0.204563
	48.216	-0.0686355	-0.0285902	0.0208407	97.58	-0.062244	0.0573362	0.157766	194.586	-0.0302636	0.0634532	0.205145
	48.3	-0.0688853	-0.0247539	0.0209439	97.75	-0.0657074	0.054029	0.155225	194.925	-0.0269245	0.0642056	0.214103
	48.384	-0.074076	-0.0207483	0.0205083	97.92	-0.0619917	0.0532098	0.156121	195.264	-0.0399348	0.062398	0.204312
	48.468	-0.0732345	-0.016953	0.0234617	98.09	-0.0620039	0.053223	0.15056	195.603	-0.0323381	0.0641227	0.210785
	48.552	-0.0709785	-0.0155792	0.0201169	98.26	-0.0622488	0.0533186	0.14405	195.942	-0.0329252	0.0643499	0.20923
	48.636	-0.0565279	-0.0172843	0.0107328	98.43	-0.0721857	0.0556796	0.158733	196.281	-0.0215323	0.0591497	0.186189
	48.72	-0.0470179	-0.0142681	0.0172168	98.6	-0.0687413	0.0586553	0.157964	196.62	-0.0361028	0.0571282	0.186169
	48.804	-0.0745297	-0.0167711	0.0178524	98.77	-0.0641388	0.0570151	0.1618	196.959	-0.0310833	0.059539	0.182317
	48.888	-0.0815897	-0.0135291	0.018136	98.94	-0.0752019	0.0549471	0.165646	197.298	-0.0236733	0.0589416	0.173022
	48.972	-0.0793009	-0.0130903	0.0295722	99.11	-0.0642053	0.0549804	0.182311	197.637	-0.0280949	0.057388	0.181844
	49.056	-0.0766437	-0.0147917	0.0448954	99.28	-0.054951	0.0563449	0.198577	197.976	-0.0275337	0.0566505	0.192198
	49.14	-0.0641791	-0.00863293	0.0586498	99.45	-0.0550977	0.0578004	0.208838	198.315	-0.0339939	0.0569148	0.191005
	49.224	-0.0647426	-0.013195	0.0745102	99.62	-0.0637328	0.0568842	0.213839	198.654	-0.0311312	0.0605829	0.187089
	49.308	-0.067945	-0.0145443	0.0792274	99.79	-0.0635691	0.0552172	0.216072	198.993	-0.0148586	0.0600778	0.178187
	49.392	-0.0585107	-0.0100112	0.0781472	99.96	-0.0570074	0.0634792	0.234925	199.332	-0.0141291	0.061546	0.185141
	49.476	-0.0604086	-0.0136018	0.0674042	100.13	-0.0635469	0.062892	0.241965	199.671	-0.0106751	0.0646866	0.180432
	49.56	-0.0606187	-0.0165884	0.0680639	100.3	-0.0764121	0.0620399	0.244217	200.01	-0.00339745	0.0642208	0.171252
	49.644	-0.0568086	-0.013377	0.0799846	100.47	-0.0733254	0.0601491	0.24735	200.349	-0.00506032	0.0635787	0.170804
	49.728	-0.0643782	-0.0203056	0.0711232	100.64	-0.0840241	0.0617887	0.257934	200.688	-0.00902223	0.0659482	0.169755
	49.812	-0.0712383	-0.0201028	0.0842653	100.81	-0.095697	0.0638877	0.257218	201.027	-0.0172482	0.0657239	0.174482
	49.896	-0.0639094	-0.0234264	0.0697269	100.98	-0.0907912	0.0727132	0.256456	201.366	-0.030444	0.0667574	0.178827
	49.98	-0.0525798	-0.0206526	0.0587857	101.15	-0.0939906	0.0737859	0.244808	201.705	-0.0170959	0.0695686	0.181261
	50.064	-0.0505114	-0.0192783	0.0538353	101.32	-0.0992874	0.0728626	0.231887	202.044	-0.0199022	0.0739516	0.198642
	50.148	-0.04732	-0.0167782	0.0441126	101.49	-0.102968	0.0745194	0.240629	202.383	-0.015664	0.074431	0.189769
	50.232	-0.0499375	-0.021121	0.0366362	101.66	-0.104171	0.0748387	0.232011	202.722	-0.00950841	0.0764085	0.200297
	50.316	-0.0526	-0.0244005	0.0417361	101.83	-0.109748	0.0725964	0.215416	203.061	-0.0179886	0.0786955	0.198648
	50.4	-0.0583559	-0.0242716	0.0374064	102	-0.118445	0.071229	0.215775	203.4	-0.0299338	0.0796166	0.205444
	50.484	-0.0577295	-0.0244217	0.03761	102.17	-0.117789	0.0717666	0.210058	203.739	-0.0337067	0.0804802	0.216147
	50.568	-0.0531999	-0.0237134	0.0292915	102.34	-0.112058	0.0756298	0.198921	204.078	-0.0273626	0.0840812	0.22176
	50.652	-0.0502388	-0.0285431	0.0179317	102.51	-0.125633	0.0735842	0.186303	204.417	-0.0132324	0.0891296	0.213528
	50.736	-0.0676476	-0.0282765	0.0217679	102.68	-0.126674	0.0770035	0.19981	204.756	-0.0111171	0.0880589	0.21095
	50.82	-0.0773074	-0.0352809	0.0123663	102.85	-0.123848	0.078298	0.194802	205.095	-0.00625241	0.0859754	0.205601
	50.904	-0.0723927	-0.0332239	0.00134615	103.02	-0.108193	0.0778077	0.194665	205.434	-0.0111556	0.0839311	0.200131
	50.988	-0.0623662	-0.0331248	-0.00605747	103.19	-0.110557	0.0786729	0.200014	205.773	-0.00637786	0.0848684	0.209986
	51.072	-0.0709834	-0.0389429	-0.00383726	103.36	-0.109786	0.0758896	0.198596	206.112	-0.0195557	0.0851754	0.197558
	51.156	-0.0578793	-0.0394391	-0.00362555	103.53	-0.0972567	0.077087	0.195244	206.451	-0.0330562	0.0811772	0.198211
	51.24	-0.0465508	-0.0311787	-0.0034386	103.7	-0.0853811	0.0727857	0.188217	206.79	-0.0409766	0.0798153	0.202854
	51.324	-0.0521949	-0.0332739	-0.00778704	103.87	-0.0944714	0.0720113	0.189802	207.129	-0.0558095	0.0763592	0.21777
	51.408	-0.0468413	-0.0284157	-0.00353294	104.04	-0.0921439	0.0685417	0.184613	207.468	-0.0542683	0.073289	0.208124
	51.492	-0.0402773	-0.0248542	-0.00189319	104.21	-0.0883376	0.0670373	0.176357	207.807	-0.0352506	0.073941	0.205638
	51.576	-0.025028	-0.0167392	-0.000665503	104.38	-0.0926365	0.0624884	0.181629	208.146	-0.0443441	0.0757228	0.221793
	51.66	-0.0350761	-0.0185523	-0.00290146	104.55	-0.0939959	0.0618622	0.185739	208.485	-0.0479334	0.0731803	0.22716
	51.744	-0.034693	-0.0206693	-0.0103106	104.72	-0.0913507	0.0638809	0.172336	208.824	-0.0533812	0.069794	0.224114
	51.828	-0.030989	-0.016225	0.00126096	104.89	-0.0795525	0.0631992	0.170002	209.163	-0.0575958	0.0696578	0.212864
	51.912	-0.0345484	-0.015138	-0.00165873	105.06	-0.0756516	0.0606116	0.167176	209.502	-0.0555271	0.0708211	0.203161
	51.996	-0.0332685	-0.00826587	0.00801821	105.23	-0.0608085	0.0618343	0.168229	209.841	-0.048585	0.0699995	0.183662
	52.08	-0.0299956	-0.00865641	0.00303674	105.4	-0.0504246	0.060183	0.153748	210.18	-0.0469832	0.0724396	0.188489
	52.164	-0.0167375	-0.00562935	0.00800277	105.57	-0.0545745	0.0609742	0.165886	210.519	-0.0569535	0.0704609	0.181618
	52.248	-0.0177681	-0.00532601	0.00833257	105.74	-0.0596047	0.0584061	0.160345	210.858	-0.0628968	0.0667432	0.192222
	52.332	-0.0212137	0.00163765	0.0174812	105.91	-0.0568962	0.0590254	0.166951	211.197	-0.0650145	0.0640175	0.184053
	52.416	-0.0180554	0.00117402	0.0255106	106.08	-0.0544787	0.056912	0.169282	211.536	-0.0857349	0.0643701	0.182616
	52.5	-0.0217088	0.00397922	0.0311569	106.25	-0.0543735	0.0561956	0.187098	211.875	-0.0798967	0.0676598	0.182385
	52.584	-0.0107138	0.00290726	0.0203186	106.42	-0.0616561	0.0581683	0.178465	212.214	-0.0790007	0.0681617	0.187087
	52.668	-0.018931	8.14134e-05	0.0229113	106.59	-0.0419572	0.0586509	0.183991	212.553	-0.0717093	0.0697646	0.19096
	52.752	-0.0289813	-0.00550224	0.024234	106.76	-0.0551477	0.0571	0.187419	212.892	-0.0663718	0.0672353	0.178136
	52.836	-0.018496	-0.00218211	0.0175783	106.93	-0.0533395	0.0549484	0.193655	213.231	-0.0627101	0.0708821	0.187851
	52.92	-0.0165134	-0.0044063	0.0159121	107.1	-0.0685175	0.0557024	0.197303	213.57	-0.0594928	0.0716199	0.182493
	53.004	-0.0240118	-0.00914254	0.00897368	107.27	-0.0695035	0.0572709	0.195452	213.909	-0.0624309	0.0748826	0.192952
	53.088	-0.0243932	-0.0109116	0.0126038	107.44	-0.0699449	0.059262	0.207757	214.248	-0.063473	0.076073	0.194295
	53.172	-0.0227374	-0.014846	0.00200589	107.61	-0.0646531	0.0570586	0.2079	214.587	-0.066651	0.0773343	0.205029
	53.256	-0.030585	-0.021531	-0.00658237	107.78	-0.0603197	0.059196	0.209038	214.926	-0.0606894	0.0777177	0.23105
	53.34	-0.0281668	-0.0187629	-0.00849096	107.95	-0.0420578	0.0629816	0.214011	215.265	-0.0504867	0.0816014	0.238766
	53.424	-0.042515	-0.0241113	-0.0127547	108.12	-0.0403574	0.0638094	0.214714	215.604	-0.044868	0.0835541	0.221443
	53.508	-0.0341052	-0.0217597	-0.00929715	108.29	-0.0487954	0.0650068	0.222679	215.943	-0.0485633	0.0868284	0.218261
	53.592	-0.0271085	-0.0155592	0.00311974	108.46	-0.0489319	0.0641016	0.222067	216.282	-0.0457377	0.0845779	0.195274
	53.676	-0.0329301	-0.0180322	-0.00609139	108.63	-0.0451707	0.0644199	0.207883	216.621	-0.0482258	0.0867131	0.198792
	53.76	-0.0272574	-0.0135879	0.00230684	108.8	-0.0486893	0.0628355	0.203469	216.96	-0.0590317	0.0864535	0.181544
	53.844	-0.0335442	-0.0114157	0.00460439	108.97	-0.0426219	0.0619489	0.194912	217.299	-0.0551763	0.0864509	0.181563
	53.928	-0.0357716	-0.0110059	0.0126465	109.14	-0.0424673	0.0631648	0.196063	217.638	-0.0488274	0.0897871	0.190598
	54.012	-0.0563995	-0.0144828	0.0248439	109.31	-0.0503658	0.0599604	0.194758	217.977	-0.0511719	0.0911258	0.192471
	54.096	-0.0661072	-0.0136548	0.0268573	109.48	-0.0559551	0.0634918	0.206067	218.316	-0.0519948	0.0937012	0.199492
	54.18	-0.0640958	-0.0144318	0.0329256	109.65	-0.0546637	0.0601545	0.196927	218.655	-0.0537691	0.0930675	0.192704
	54.264	-0.0546707	-0.012266	0.024713	109.82	-0.0554707	0.0570354	0.211185	218.994	-0.0545209	0.0938066	0.179823
	54.348	-0.0607729	-0.00994998	0.0365587	109.99	-0.0615004	0.0570845	0.211948	219.333	-0.0400108	0.0964722	0.189645
	54.432	-0.0511872	-0.00312996	0.0556428	110.16	-0.0410248	0.0570035	0.20389	219.672	-0.0322774	0.0994677	0.205611
	54.516	-0.0535792	-0.00257332	0.0528588	110.33	-0.0447841	0.0558059	0.196281	220.011	-0.03722	0.098726	0.199981
	54.6	-0.0545586	-0.00564584	0.0344141	110.5	-0.0366578	0.0577442	0.210804	220.35	-0.0336111	0.100526	0.201513
	54.684	-0.0465137	-0.00364012	0.0289065	110.67	-0.0413656	0.0578263	0.204338	220.689	-0.0164939	0.102429	0.207614
	54.768	-0.038647	-1.95531e-05	0.0345393	110.84	-0.0407879	0.0576245	0.210058	221.028	-0.00133503	0.104536	0.207683
	54.852	-0.0510898	-0.00427751	0.0303545	111.01	-0.0396404	0.0589758	0.205813	221.367	-0.00735502	0.102039	0.208591
	54.936	-0.0582192	-0.00454898	0.0301603	111.18	-0.033868	0.0580867	0.20278	221.706	-0.0233335	0.100915	0.218828
	55.02	-0.0615993	-0.0108448	0.0317437	111.35	-0.0345933	0.0560012	0.197914	222.045	-0.0350984	0.100116	0.213443
	55.104	-0.0485377	-0.00808298	0.0303424	111.52	-0.0511403	0.0523231	0.183898	222.384	-0.0354015	0.101131	0.215718
	55.188	-0.059768	-0.0188362	0.027213	111.69	-0.0547843	0.0520889	0.176968	222.723	-0.0283242	0.0997741	0.222751
	55.272	-0.0565066	-0.0241255	0.0202767	111.86	-0.0575626	0.0525347	0.175378	223.062	-0.0300117	0.100694	0.224348
	55.356	-0.0639901	-0.0237643	0.0292798	112.03	-0.0613257	0.0511651	0.179252	223.401	-0.0433513	0.0971815	0.224798
	55.44	-0.062739	-0.0275609	0.0273861	112.2	-0.0615904	0.0526793	0.193161	223.74	-0.043875	0.0994748	0.223594
	55.524	-0.069467	-0.0325311	0.0175763	112.37	-0.0500636	0.0553258	0.201632	224.079	-0.0255635	0.100322	0.230892
	55.608	-0.0795124	-0.0370188	0.0236246	112.54	-0.0576094	0.0525391	0.192511	224.418	-0.0398527	0.0994175	0.228303
	55.692	-0.0766716	-0.042198	0.0232667	112.71	-0.048321	0.0553295	0.190613	224.757	-0.0518847	0.0967212	0.228527
	55.776	-0.0801594	-0.0473655	0.0205826	112.88	-0.0483978	0.053854	0.177211	225.096	-0.0525695	0.0958063	0.259675
	55.86	-0.0974408	-0.0509357	0.0177871	113.05	-0.0509274	0.0566211	0.174072	225.435	-0.062954	0.0951562	0.265225
	55.944	-0.102417	-0.0543628	0.0087615	113.22	-0.0388742	0.0591658	0.160041	225.774	-0.0605186	0.0960919	0.270295
	56.028	-0.0963983	-0.0540115	0.00138829	113.39	-0.0475432	0.0605712	0.166385	226.113	-0.0697493	0.0946866	0.264534
	56.112	-0.0963016	-0.047989	0.00431096	113.56	-0.0525828	0.0643957	0.17392	226.452	-0.0798825	0.0962614	0.266392
	56.196	-0.0832147	-0.0463408	-0.0047624	113.73	-0.0486245	0.0645967	0.176583	226.791	-0.0716821	0.0964046	0.255024
	56.28	-0.0738035	-0.0397563	-0.00871883	113.9	-0.0377071	0.0628461	0.162884	227.13	-0.0674854	0.0974162	0.246589
	56.364	-0.0650663	-0.0352398	-0.000519667	114.07	-0.0460751	0.0574467	0.174166	227.469	-0.0700166	0.0964015	0.256723
	56.448	-0.0835655	-0.035471	0.012888	114.24	-0.048475	0.0579599	0.17098	227.808	-0.0561903	0.0965281	0.246584
	56.532	-0.0639484	-0.0280346	0.0052923	114.41	-0.0450295	0.0597498	0.174825	228.147	-0.0595541	0.0966416	0.240704
	56.616	-0.0602393	-0.0273163	-0.00328633	114.58	-0.041948	0.0596034	0.173037	228.486	-0.0533344	0.0995354	0.243659
	56.7	-0.0498617	-0.0277638	-0.0035402	114.75	-0.0540881	0.057382	0.182178	228.825	-0.0515004	0.0981999	0.243246
	56.784	-0.055932	-0.0231391	0.00357586	114.92	-0.0503109	0.0571702	0.181106	229.164	-0.0426434	0.098353	0.23742
	56.868	-0.0648107	-0.0231312	0.0190547	115.09	-0.0496044	0.0531558	0.169628	229.503	-0.0494933	0.0972504	0.225439
	56.952	-0.0612817	-0.0211937	0.0218249	115.26	-0.0351378	0.0546847	0.170734	229.842	-0.0457219	0.0974885	0.231112
	57.036	-0.056618	-0.0240339	0.0152749	115.43	-0.0391786	0.055422	0.170033	230.181	-0.0465424	0.100034	0.228686
	57.12	-0.0565165	-0.0195369	0.0244117	115.6	-0.0377076	0.0527976	0.162245	230.52	-0.0465035	0.100208	0.229937
	57.204	-0.0531257	-0.0220107	0.0146449	115.77	-0.0289084	0.0535848	0.155075	230.859	-0.0289765	0.0981523	0.225004
	57.288	-0.0669322	-0.0236388	0.0131364	115.94	-0.0371638	0.0549689	0.152139	231.198	-0.0348111	0.0974845	0.232939
	57.372	-0.080136	-0.0217614	0.0261266	116.11	-0.0523338	0.0552447	0.160903	231.537	-0.0308976	0.0950802	0.236373
	57.456	-0.0801138	-0.00891935	0.0316398	116.28	-0.0721085	0.0542276	0.155312	231.876	-0.0307653	0.0920877	0.220872
	57.54	-0.0813513	-0.00535069	0.035091	116.45	-0.0747318	0.0527005	0.158922	232.215	-0.0284284	0.0926784	0.220009
	57.624	-0.0972536	-0.00612371	0.0431795	116.62	-0.0802915	0.0526414	0.161305	232.554	-0.0423923	0.0915904	0.230075
	57.708	-0.0883532	-0.00152099	0.0429166	116.79	-0.0915814	0.0489217	0.158466	232.893	-0.0646529	0.091214	0.231888
	57.792	-0.0841807	-0.00720566	0.0407536	116.96	-0.09537	0.0461135	0.163967	233.232	-0.0578346	0.0879373	0.228182
	57.876	-0.0823764	-0.0106188	0.0432555	117.13	-0.0908074	0.0484491	0.160825	233.571	-0.0664584	0.0903492	0.238383
	57.96	-0.081569	-0.0156788	0.039865	117.3	-0.0876734	0.0513142	0.174465	233.91	-0.0573846	0.0898249	0.238393
	58.044	-0.0835924	-0.0165863	0.0411759	117.47	-0.0803968	0.0585469	0.181507	234.249	-0.0447361	0.0897815	0.221805
	58.128	-0.0869611	-0.0181419	0.0421741	117.64	-0.0750654	0.0575739	0.180383	234.588	-0.0541506	0.0835105	0.229427
	58.212	-0.0956958	-0.0216025	0.0406928	117.81	-0.081248	0.0575227	0.183582	234.927	-0.055487	0.084107	0.24016
	58.296	-0.0756654	-0.0168682	0.0411554	117.98	-0.0872618	0.0541602	0.186559	235.266	-0.0594367	0.0841986	0.241396
	58.38	-0.066441	-0.0175481	0.0476389	118.15	-0.0873193	0.0549169	0.190899	235.605	-0.0565984	0.0846662	0.24798
	58.464	-0.0682074	-0.0239008	0.0465902	118.32	-0.0959404	0.0583834	0.196302	235.944	-0.0689844	0.0838821	0.253286
	58.548	-0.0555156	-0.0168934	0.0701138	118.49	-0.0997269	0.0599059	0.198543	236.283	-0.0662826	0.084929	0.274565
	58.632	-0.0621615	-0.0167743	0.0755416	118.66	-0.0996087	0.0623874	0.198756	236.622	-0.0787457	0.0832618	0.276125
	58.716	-0.0513519	-0.0136502	0.0724659	118.83	-0.0889988	0.0618892	0.189177	236.961	-0.0802167	0.0846834	0.286907
	58.8	-0.0473801	-0.0103568	0.0754189	119	-0.0846281	0.0634702	0.200224	237.3	-0.078042	0.0814501	0.286257
	58.884	-0.0504174	-0.00659222	0.0812515	119.17	-0.0719396	0.0610031	0.198227	237.639	-0.0754481	0.0793615	0.280419
	58.968	-0.0490006	-0.000809294	0.0872309	119.34	-0.0679643	0.0615579	0.216098	237.978	-0.0681244	0.0772978	0.267885
	59.052	-0.0602717	0.00101358	0.101487	119.51	-0.0566437	0.060841	0.216161	238.317	-0.0565345	0.0766079	0.260682
	59.136	-0.0730867	-0.00636304	0.0915723	119.68	-0.0414837	0.0642091	0.218999	238.656	-0.0503026	0.0770324	0.254775
	59.22	-0.0685634	-0.00632045	0.0897877	119.85	-0.0362935	0.0653727	0.214334	238.995	-0.0506097	0.0748595	0.253582
	59.304	-0.0712751	-0.00660494	0.0899582	120.02	-0.0428014	0.0654437	0.21377	239.334	-0.060273	0.0747872	0.235161
	59.388	-0.08174	-0.00945584	0.0888004	120.19	-0.0485224	0.0689712	0.221151	239.673	-0.067578	0.07435	0.236967
	59.472	-0.0795173	-0.00662242	0.0974793	120.36	-0.0417861	0.0710856	0.228802	240.012	-0.0612343	0.0768421	0.24079
	59.556	-0.0657811	-0.00752505	0.0909528	120.53	-0.0488897	0.0691225	0.238964	240.351	-0.0431306	0.0738501	0.226321
	59.64	-0.0558571	-0.00217822	0.087168	120.7	-0.0610337	0.066989	0.23879	240.69	-0.0469287	0.0718777	0.230863
	59.724	-0.0539731	-0.00388891	0.0835944	120.87	-0.0511342	0.0655586	0.238534	241.029	-0.0441402	0.0738597	0.24218
	59.808	-0.0374147	0.00457765	0.0932693	121.04	-0.0409538	0.0673443	0.244148	241.368	-0.0480256	0.0776006	0.250378
	59.892	-0.0344184	0.00288822	0.0845877	121.21	-0.0311527	0.068828	0.242099	241.707	-0.05	0.0787157	0.248183
	59.976	-0.0405588	0.000243789	0.0753045	121.38	-0.0299645	0.072052	0.25682	242.046	-0.0595553	0.0754789	0.252848
	60.06	-0.036377	0.00626138	0.0795434	121.55	-0.027169	0.0737854	0.255041	242.385	-0.0672667	0.0755021	0.256726
	60.144	-0.0352868	0.00692843	0.0788572	121.72	-0.032642	0.0706493	0.247917	242.724	-0.0772605	0.0716209	0.239392
	60.228	-0.033946	0.0107816	0.067016	121.89	-0.0323867	0.0719945	0.262627	243.063	-0.0690678	0.0732715	0.232233
	60.312	-0.0225306	0.0170197	0.0609241	122.06	-0.0542788	0.0678296	0.268993	243.402	-0.0642096	0.0742914	0.225706
	60.396	-0.0314955	0.0132238	0.056083	122.23	-0.055684	0.0644977	0.273259	243.741	-0.0765361	0.0733155	0.210868
	60.48	-0.0275788	0.0105068	0.0484233	122.4	-0.0464957	0.0642633	0.257872	244.08	-0.0682975	0.0713132	0.200753
	60.564	-0.0197383	0.0153646	0.056225	122.57	-0.0579974	0.0630617	0.262751	244.419	-0.0751979	0.0753452	0.207033
	60.648	-0.0282885	0.0190732	0.0521428	122.74	-0.0489692	0.0655536	0.249421	244.758	-0.0651889	0.0787063	0.221818
	60.732	-0.0223844	0.020027	0.0506415	122.91	-0.0539943	0.0655017	0.242983	245.097	-0.0814223	0.082727	0.220505
	60.816	-0.0203856	0.0198905	0.051389	123.08	-0.0543151	0.0648403	0.248788	245.436	-0.0792898	0.0823426	0.230222
	60.9	-0.0324363	0.0205349	0.0634772	123.25	-0.0361126	0.0652575	0.247	245.775	-0.0890953	0.0818377	0.237539
	60.984	-0.0247342	0.0181594	0.0488407	123.42	-0.0450685	0.0627021	0.255213	246.114	-0.0870526	0.0807646	0.228093
	61.068	-0.027783	0.0166077	0.052132	123.59	-0.0558494	0.0610972	0.244845	246.453	-0.0942749	0.0781883	0.231353
	61.152	-0.0374678	0.0159533	0.0520115	123.76	-0.0616514	0.0621006	0.237293	246.792	-0.0765157	0.0751782	0.223566
	61.236	-0.0491791	0.0195583	0.0698922	123.93	-0.0638521	0.0642688	0.236971	247.131	-0.0764452	0.0740396	0.223559
	61.32	-0.0434781	0.0211872	0.0671242	124.1	-0.0680088	0.0663186	0.22807	247.47	-0.059641	0.0757708	0.221735
	61.404	-0.0329971	0.0214253	0.0570243	124.27	-0.0682941	0.0704711	0.22543	247.809	-0.0588571	0.0729811	0.21391
	61.488	-0.0339116	0.0114343	0.0445734	124.44	-0.0529135	0.0731409	0.218527	248.148	-0.0381423	0.0763121	0.211952
	61.572	-0.0234601	0.0168611	0.0492108	124.61	-0.0540098	0.0724205	0.229255	248.487	-0.0340351	0.07212	0.207346
	61.656	-0.0388575	0.0141209	0.0502892	124.78	-0.0664225	0.068918	0.222412	248.826	-0.0287677	0.0727095	0.193909
	61.74	-0.048853	0.0100104	0.0481249	124.95	-0.0576077	0.0700867	0.222103	249.165	-0.0369269	0.0758207	0.190536
	61.824	-0.0397873	0.0121039	0.0454394	125.12	-0.0652049	0.0734417	0.23014	249.504	-0.0253039	0.0786226	0.204479
	61.908	-0.0588178	-0.00543573	0.0287955	125.29	-0.0669448	0.0742291	0.229317	249.843	-0.0179989	0.0760952	0.199253
	61.992	-0.0703041	-0.00963825	0.0316647	125.46	-0.0656054	0.0755515	0.23235	250.182	-0.0185876	0.076413	0.206477
	62.076	-0.0478018	-0.00912049	0.0230498	125.63	-0.0613582	0.0783519	0.223696	250.521	-0.0236849	0.0788783	0.212506
	62.16	-0.0661204	-0.0167982	0.0230024	125.8	-0.0531952	0.0827609	0.22947	250.86	-0.0237127	0.0838138	0.227753
	62.244	-0.0680492	-0.0255136	0.0214947	125.97	-0.0343538	0.085021	0.235398	251.199	-0.02799	0.0856388	0.230316
	62.328	-0.0588133	-0.0318843	0.015167	126.14	-0.0315586	0.0874131	0.235516	251.538	-0.0339933	0.0836418	0.217907
	62.412	-0.0713495	-0.0359006	0.0214058	126.31	-0.0343589	0.0893205	0.254223	251.877	-0.0264621	0.0848659	0.225404
	62.496	-0.0682674	-0.0346106	0.0218283	126.48	-0.023128	0.0831848	0.246034	252.216	-0.0347989	0.0851463	0.22975
	62.58	-0.0583336	-0.0401862	0.00297173	126.65	-0.0387096	0.0819808	0.249907	252.555	-0.0634683	0.0840193	0.229397
	62.664	-0.0641153	-0.039071	0.006639	126.82	-0.0378872	0.0858661	0.24935	252.894	-0.0664226	0.0870526	0.247968
	62.748	-0.0733661	-0.0440358	-0.00108783	126.99	-0.0335332	0.0891935	0.261415	253.233	-0.0842516	0.0873365	0.240505
	62.832	-0.0754059	-0.0514669	-0.0151641	127.16	-0.0490023	0.0854153	0.266384	253.572	-0.0803975	0.0903076	0.242626
	62.916	-0.070566	-0.0504731	-0.0251846	127.33	-0.0389581	0.0838288	0.261799	253.911	-0.0907676	0.0935397	0.261867
	63	-0.0834782	-0.0569952	-0.024435	127.5	-0.0404348	0.0822595	0.254156	254.25	-0.0884521	0.0935206	0.258041
	63.084	-0.0939427	-0.0579901	-0.0210315	127.67	-0.0425317	0.0747394	0.245083	254.589	-0.087161	0.0947814	0.255486
	63.168	-0.101588	-0.0548246	-0.0167793	127.84	-0.0515968	0.0685585	0.238866	254.928	-0.10393	0.0914645	0.268459
	63.252	-0.109668	-0.0584334	-0.0118328	128.01	-0.0598817	0.069431	0.240484	255.267	-0.085186	0.094313	0.267974
	63.336	-0.0950059	-0.0544222	-0.0101925	128.18	-0.0527405	0.0747266	0.249981	255.606	-0.0721188	0.0963538	0.259639
	63.42	-0.0924399	-0.0560702	-0.0159305	128.35	-0.0586938	0.0726447	0.246937	255.945	-0.072296	0.0955404	0.256475
	63.504	-0.107436	-0.0601823	-0.00208514	128.52	-0.0646747	0.0726991	0.234723	256.284	-0.055693	0.100136	0.257037
	63.588	-0.103586	-0.0586168	-0.00681831	128.69	-0.0730937	0.0713381	0.225684	256.623	-0.0556061	0.100561	0.26613
	63.672	-0.100455	-0.0566606	-0.00536708	128.86	-0.0623829	0.0756941	0.230216	256.962	-0.0477164	0.10246	0.271069
	63.756	-0.122963	-0.0619056	-0.0135065	129.03	-0.062018	0.0770378	0.241495	257.301	-0.0349911	0.100363	0.271693
	63.84	-0.125703	-0.0642561	-0.0205936	129.2	-0.0572807	0.0743436	0.236822	257.64	-0.0268149	0.101944	0.25796
	63.924	-0.136459	-0.058573	-0.0101681	129.37	-0.0665876	0.0728825	0.230911	257.979	-0.034922	0.100106	0.266458
	64.008	-0.145413	-0.0576895	-0.0129493	129.54	-0.0771123	0.0687143	0.227982	258.318	-0.0345283	0.102905	0.27406
	64.092	-0.129987	-0.0512437	-0.00711829	129.71	-0.08722	0.0696447	0.244473	258.657	-0.0306795	0.100917	0.278861
	64.176	-0.127737	-0.0495923	-0.0101528	129.88	-0.10299	0.070785	0.244427	258.996	-0.0297989	0.103207	0.281633
	64.26	-0.131013	-0.0463859	0.000127043	130.05	-0.0933413	0.0701062	0.248393	259.335	-0.0447335	0.10589	0.281773
	64.344	-0.124657	-0.044616	0.00127454	130.22	-0.0891658	0.0690081	0.242016	259.674	-0.0347364	0.105183	0.284601
	64.428	-0.125363	-0.0394565	0.00669041	130.39	-0.0896246	0.0629844	0.24208	260.013	-0.0208565	0.108877	0.280641
	64.512	-0.12065	-0.0303879	0.017984	130.56	-0.0772773	0.0652814	0.249813	260.352	-0.0180168	0.108634	0.289043
	64.596	-0.12632	-0.0368183	0.00685576	130.73	-0.0820385	0.0681074	0.245547	260.691	-0.0268841	0.108359	0.284881
	64.68	-0.124302	-0.0319523	0.00547365	130.9	-0.0759972	0.0704314	0.245683	261.03	-0.0128121	0.111429	0.281892
	64.764	-0.104685	-0.0242835	0.0112372	131.07	-0.0612259	0.0769895	0.237155	261.369	-0.00275303	0.114797	0.287765
	64.848	-0.100359	-0.0268135	0.0037068	131.24	-0.062152	0.0817959	0.252656	261.708	0.00367341	0.117927	0.303025
	64.932	-0.108406	-0.0354945	-0.00837492	131.41	-0.0527616	0.0814384	0.249662	262.047	0.00536808	0.120634	0.304216
	65.016	-0.110032	-0.0354958	0.00459216	131.58	-0.0486596	0.0825412	0.24327	262.386	0.0127924	0.121222	0.304874
	65.1	-0.093263	-0.0326312	0.0197731	131.75	-0.0338282	0.0839414	0.241703	262.725	-0.00208575	0.119952	0.305724
	65.184	-0.075992	-0.0267039	0.0363263	131.92	-0.0417888	0.0809385	0.246794	263.064	-0.00687275	0.118573	0.320977
	65.268	-0.066328	-0.0222108	0.0433629	132.09	-0.0414488	0.0828571	0.243372	263.403	-0.000894348	0.122385	0.329208
	65.352	-0.0623526	-0.0229806	0.0287799	132.26	-0.0497554	0.0785075	0.243587	263.742	0.000456433	0.123224	0.330475
	65.436	-0.054135	-0.0197071	0.0273805	132.43	-0.0588519	0.0787662	0.243183	264.081	0.0035934	0.123475	0.33704
	65.52	-0.0485661	-0.014343	0.0239912	132.6	-0.0777203	0.0764314	0.243681	264.42	-0.00554798	0.124923	0.335826
	65.604	-0.0614634	-0.0168209	0.0273813	132.77	-0.0656658	0.078124	0.255515	264.759	-0.0150003	0.130375	0.343366
	65.688	-0.0694857	-0.025263	0.0224104	132.94	-0.0522624	0.0783914	0.2418	265.098	0.00360359	0.131835	0.359502
	65.772	-0.0754992	-0.0349843	-0.00424787	133.11	-0.0400342	0.0790127	0.249353	265.437	0.0279007	0.135571	0.358597
	65.856	-0.0934753	-0.0438262	-0.00589985	133.28	-0.0353509	0.0822302	0.25032	265.776	0.0175761	0.135087	0.35704
	65.94	-0.104898	-0.0429108	0.00335923	133.45	-0.0221204	0.0849484	0.241363	266.115	0.00286791	0.138041	0.354822
	66.024	-0.104084	-0.0437556	0.0151939	133.62	-0.0232259	0.0835108	0.245105	266.454	0.00049061	0.138169	0.348194
	66.108	-0.105102	-0.0505632	0.0106255	133.79	-0.0257969	0.0894157	0.254333	266.793	-0.00880012	0.140633	0.351959
	66.192	-0.114732	-0.0571246	-0.00133866	133.96	-0.0382199	0.0909607	0.26207	267.132	-0.0136019	0.144544	0.3557
	66.276	-0.100546	-0.0528421	-0.00808337	134.13	-0.0374215	0.0909087	0.259583	267.471	-0.0232721	0.141524	0.347205
	66.36	-0.10303	-0.0555419	-0.00112648	134.3	-0.0246085	0.0928666	0.272773	267.81	-0.0237486	0.141799	0.355251
	66.444	-0.115024	-0.067223	-0.00793802	134.47	-0.012821	0.0903086	0.270719	268.149	-0.0322659	0.135207	0.358602
	66.528	-0.119745	-0.0679307	-0.0030259	134.64	-0.0297624	0.0894128	0.290433	268.488	-0.0290384	0.136841	0.361415
	66.612	-0.109241	-0.0601921	0.00525617	134.81	-0.0329081	0.0875715	0.289434	268.827	-0.0293428	0.137317	0.363719
	66.696	-0.108248	-0.0650246	-0.0163676	134.98	-0.0223317	0.0861342	0.278542	269.166	-0.0388264	0.137069	0.364056
	66.78	-0.109067	-0.0683525	-0.0233452	135.15	-0.0335893	0.0818756	0.282964	269.505	-0.0454511	0.140176	0.37015
	66.864	-0.109644	-0.0767149	-0.0313134	135.32	-0.0282264	0.081022	0.284987	269.844	-0.0688213	0.139844	0.36137
	66.948	-0.122156	-0.0811453	-0.0328344	135.49	-0.0338025	0.0783681	0.287205	270.183	-0.0669025	0.138793	0.356426
	67.032	-0.114665	-0.0825806	-0.0245771	135.66	-0.0336324	0.0837314	0.301689	270.522	-0.0589213	0.139393	0.36371
	67.116	-0.121515	-0.0827024	-0.0321733	135.83	-0.0337238	0.0812374	0.300504	270.861	-0.0666025	0.142177	0.367907
	67.2	-0.121854	-0.0854567	-0.0297676	136	-0.0223929	0.0814291	0.288704	271.2	-0.0505594	0.141201	0.368654
	67.284	-0.130754	-0.0853976	-0.0238738	136.17	-0.0345304	0.080376	0.279842	271.539	-0.0462609	0.139157	0.371394
	67.368	-0.12724	-0.0787218	-0.0231414	136.34	-0.0354092	0.0839815	0.295471	271.878	-0.0566906	0.136979	0.363769
	67.452	-0.119339	-0.0691251	-0.00399875	136.51	-0.0558517	0.0813675	0.28916	272.217	-0.0671836	0.135251	0.359161
	67.536	-0.10579	-0.0624655	1.32795e-06	136.68	-0.0577375	0.0809371	0.295751	272.556	-0.0508837	0.136779	0.366867
	67.62	-0.0995018	-0.0642641	-0.0126906	136.85	-0.060327	0.0798461	0.29496	272.895	-0.054494	0.132599	0.366905
	67.704	-0.0955819	-0.0646876	-0.0169566	137.02	-0.0657521	0.0821594	0.294822	273.234	-0.0666965	0.134504	0.368988
	67.788	-0.0832002	-0.0602806	-0.0192953	137.19	-0.0585209	0.0844598	0.289242	273.573	-0.0643626	0.133587	0.362927
	67.872	-0.0859101	-0.059773	-0.0141456	137.36	-0.0434493	0.0817695	0.286114	273.912	-0.0630682	0.132683	0.365149
	67.956	-0.0881047	-0.0603774	-0.00595889	137.53	-0.0394946	0.0812693	0.288742	274.251	-0.044881	0.136896	0.362625
	68.04	-0.0839002	-0.0576494	-0.00746317	137.7	-0.0331276	0.0816557	0.278329	274.59	-0.0425332	0.1389	0.360416
	68.124	-0.085539	-0.0543243	-0.00657595	137.87	-0.0469147	0.0815489	0.284542	274.929	-0.0367082	0.147292	0.35966
	68.208	-0.0726342	-0.0489915	-0.00172886	138.04	-0.0341335	0.0829703	0.26878	275.268	-0.0467753	0.145087	0.342226
	68.292	-0.0825892	-0.0514554	-0.00806574	138.21	-0.0514079	0.0819138	0.268475	275.607	-0.0457495	0.148581	0.353686
	68.376	-0.0926562	-0.0530921	-0.00507717	138.38	-0.0480352	0.0829487	0.276064	275.946	-0.0279963	0.150892	0.342726
	68.46	-0.0843444	-0.0451633	-0.00412835	138.55	-0.0399362	0.0895997	0.279565	276.285	-0.0049087	0.151465	0.343706
	68.544	-0.0747941	-0.0380601	-0.000938178	138.72	-0.0433935	0.0931138	0.287968	276.624	0.0180362	0.154847	0.341266
	68.628	-0.0691579	-0.0246417	0.0205971	138.89	-0.0481806	0.0942517	0.290405	276.963	0.0227624	0.154992	0.342959
	68.712	-0.0857197	-0.0252077	0.0276038	139.06	-0.0327776	0.0929377	0.28675	277.302	0.0137514	0.15472	0.346734
	68.796	-0.0875165	-0.026057	0.0442894	139.23	-0.0154628	0.0968774	0.285707	277.641	0.0174977	0.156239	0.355007
	68.88	-0.0827972	-0.0199808	0.0544154	139.4	-0.0175027	0.0971943	0.295735	277.98	0.0121726	0.156942	0.359579
	68.964	-0.0962618	-0.0200754	0.0629135	139.57	-0.0174395	0.0997901	0.288093	278.319	0.0249564	0.157808	0.355315
	69.048	-0.0984188	-0.0205924	0.0709847	139.74	-0.0193284	0.0962571	0.272732	278.658	0.0249188	0.159322	0.36279
	69.132	-0.109618	-0.0276682	0.0639238	139.91	0.000746303	0.0998526	0.279458	278.997	0.0338299	0.164155	0.358437
	69.216	-0.102584	-0.0286403	0.0536734	140.08	0.00962394	0.102547	0.27707	279.336	0.0292023	0.161754	0.356998
	69.3	-0.0990702	-0.0260859	0.0541503	140.25	0.0117087	0.104763	0.290088	279.675	0.0399486	0.165383	0.362888
	69.384	-0.106699	-0.0233508	0.066214	140.42	-0.000847132	0.102929	0.286695	280.014	0.032615	0.163972	0.368166
	69.468	-0.100952	-0.0233585	0.0600442	140.59	-0.0163683	0.100394	0.278396	280.353	0.0293352	0.162281	0.360992
	69.552	-0.0901102	-0.0175046	0.0675278	140.76	-0.0225579	0.101869	0.275631	280.692	0.0343515	0.162604	0.355664
	69.636	-0.0749293	-0.014449	0.0543579	140.93	-0.0218814	0.102663	0.275033	281.031	0.0268368	0.159932	0.360048
	69.72	-0.0759013	-0.0128127	0.052562	141.1	-0.0261152	0.100602	0.268616	281.37	0.0312885	0.156021	0.343485
	69.804	-0.0643508	-0.00530279	0.0561797	141.27	-0.0401604	0.0988606	0.276433	281.709	0.0314095	0.155817	0.34857
	69.888	-0.0698009	-0.00439333	0.0681062	141.44	-0.0432203	0.0972312	0.286998	282.048	0.0344019	0.155998	0.354551
	69.972	-0.0593127	0.0100488	0.0718798	141.61	-0.0373186	0.103825	0.290981	282.387	0.0462564	0.152076	0.356306
	70.056	-0.0608138	0.0115799	0.0743082	141.78	-0.0226377	0.102276	0.288739	282.726	0.0435961	0.154108	0.362581
	70.14	-0.0734277	0.00243033	0.0623289	141.95	-0.0223477	0.0986054	0.291077	283.065	0.0225501	0.15066	0.3647
	70.224	-0.0534404	0.00906328	0.0596558	142.12	-0.0277702	0.097272	0.279995	283.404	0.00703867	0.147949	0.376381
	70.308	-0.0336427	0.00717884	0.0555921	142.29	-0.0297222	0.0990916	0.28984	283.743	0.00156065	0.151248	0.380858
	70.392	-0.0152079	0.0122057	0.0523586	142.46	-0.0264619	0.10064	0.290219	284.082	0.000210498	0.153583	0.377874
	70.476	-0.0138445	0.0102582	0.0401459	142.63	-0.0161973	0.0985313	0.292059	284.421	-0.0113393	0.153129	0.377178
	70.56	-0.0276116	0.00382689	0.0508978	142.8	-0.00827344	0.101432	0.293107	284.76	-0.0181319	0.153494	0.38311
	70.644	-0.0172821	0.00704781	0.060482	142.97	-0.0247475	0.0976169	0.298642	285.099	-0.0294264	0.150536	0.389227
	70.728	-0.0235758	0.00640917	0.0565653	143.14	-0.035615	0.0975908	0.309946	285.438	-0.0275584	0.150708	0.380998
	70.812	-0.0268395	0.0101682	0.0594667	143.31	-0.0336505	0.0915484	0.301474	285.777	-0.0328147	0.152244	0.387382
	70.896	-0.0281315	0.0122181	0.0636173	143.48	-0.0277907	0.0904165	0.297255	286.116	-0.0320954	0.154672	0.392626
	70.98	-0.0265784	0.0139952	0.0601962	143.65	-0.0312339	0.0896081	0.293515	286.455	-0.0270272	0.155344	0.397535
	71.064	-0.021414	0.0155956	0.0547409	143.82	-0.0400811	0.0903172	0.293257	286.794	-0.0284812	0.156693	0.392618
	71.148	-0.028066	0.0123623	0.056502	143.99	-0.0635311	0.0840058	0.299474	287.133	-0.0346513	0.156589	0.405542
	71.232	-0.0234492	0.00818416	0.0518854	144.16	-0.0689841	0.0844019	0.3053	287.472	-0.0437451	0.15724	0.408724
	71.316	-0.027709	0.00747322	0.0548093	144.33	-0.0462159	0.0852597	0.296845	287.811	-0.0471775	0.160319	0.405147
	71.4	-0.037209	-0.00180069	0.0467382	144.5	-0.0475013	0.0855199	0.31548	288.15	-0.0400921	0.163658	0.429311
	71.484	-0.04387	-0.0053125	0.0422943	144.67	-0.040185	0.0895447	0.30874	288.489	-0.040682	0.163435	0.422859
	71.568	-0.0361696	-0.0108553	0.0280389	144.84	-0.0311209	0.0929703	0.303514	288.828	-0.0525571	0.164077	0.429065
	71.652	-0.0463539	-0.0190401	0.0150478	145.01	-0.0300819	0.0907913	0.309836	289.167	-0.0592837	0.163598	0.428541
	71.736	-0.0353261	-0.0150892	0.0177304	145.18	-0.0384617	0.0875058	0.314343	289.506	-0.0540978	0.159495	0.427373
	71.82	-0.0384454	-0.0141144	0.010177	145.35	-0.0421193	0.0900861	0.308681	289.845	-0.0583088	0.161592	0.422375
	71.904	-0.0526616	-0.0238076	0.00189315	145.52	-0.0468139	0.0901164	0.318197	290.184	-0.0506087	0.162149	0.41018
	71.988	-0.0654057	-0.0272298	0.0151545	145.69	-0.0449915	0.0888433	0.312663	290.523	-0.0504711	0.158817	0.410855
	72.072	-0.0654453	-0.0355209	0.00621464	145.86	-0.0405461	0.0899742	0.307034	290.862	-0.0516112	0.157	0.411158
	72.156	-0.0569542	-0.0319031	0.0132699	146.03	-0.0370155	0.0944711	0.313061	291.201	-0.0419397	0.156556	0.399917
	72.24	-0.0539416	-0.0299261	0.0108075	146.2	-0.0244563	0.093493	0.317103	291.54	-0.0434847	0.152539	0.394975
	72.324	-0.0649604	-0.0365949	0.0122511	146.37	-0.0259703	0.0958778	0.311295	291.879	-0.0313181	0.153456	0.392451
	72.408	-0.0675212	-0.0398838	0.0026272	146.54	-0.0280026	0.0980551	0.297263	292.218	-0.0293142	0.154449	0.395971
	72.492	-0.0695998	-0.0396974	0.00445619	146.71	-0.0137553	0.103996	0.294447	292.557	-0.0274573	0.15155	0.391385
	72.576	-0.0721232	-0.0409976	0.0038802	146.88	0.00738659	0.101678	0.293161	292.896	-0.0298685	0.152173	0.403431
	72.66	-0.0766362	-0.0419028	0.0137592	147.05	0.0069717	0.100353	0.291833	293.235	-0.0283218	0.15191	0.406884
	72.744	-0.0800669	-0.044206	0.0127458	147.22	0.0108133	0.106875	0.294641	293.574	-0.0213377	0.15082	0.407123
	72.828	-0.0802675	-0.0383008	0.0149104	147.39	0.00585006	0.109857	0.299121	293.913	-0.00564385	0.151733	0.407955
	72.912	-0.0772811	-0.0321082	0.0300337	147.56	0.00581777	0.105407	0.300982	294.252	-0.0144851	0.149727	0.41603
	72.996	-0.0689629	-0.0305989	0.0227159	147.73	0.000656074	0.105283	0.310095	294.591	-0.0107535	0.152829	0.416285
	73.08	-0.0622559	-0.02344	0.0351559	147.9	-0.00336664	0.102706	0.312366	294.93	-0.0166695	0.150718	0.417527
	73.164	-0.0640432	-0.0225001	0.0350979	148.07	-0.00642589	0.101901	0.323464	295.269	-0.0160797	0.150349	0.418297
	73.248	-0.0619484	-0.0233488	0.0306651	148.24	-0.0163505	0.0997162	0.324441	295.608	-0.0215169	0.152877	0.433775
	73.332	-0.0706864	-0.0275151	0.021322	148.41	-0.031651	0.099005	0.333202	295.947	-0.00961576	0.156068	0.418151
	73.416	-0.0704167	-0.0288252	0.0235907	148.58	-0.0251467	0.105082	0.340434	296.286	0.00733181	0.159503	0.413032
	73.5	-0.0792809	-0.021832	0.037665	148.75	-0.0301958	0.103333	0.345461	296.625	0.0174465	0.160398	0.411284
	73.584	-0.0878198	-0.0209887	0.0443626	148.92	-0.0240275	0.105467	0.346776	296.964	0.0122863	0.159727	0.400157
	73.668	-0.0877085	-0.0266713	0.0230749	149.09	-0.0212815	0.110388	0.336774	297.303	0.0216005	0.160306	0.40062
	73.752	-0.0839041	-0.0307698	0.0217121	149.26	-0.0183642	0.108196	0.335384	297.642	0.0241169	0.162212	0.405696
	73.836	-0.0870037	-0.0324991	0.00547798	149.43	-0.0272029	0.105968	0.324158	297.981	0.020685	0.162657	0.408085
	73.92	-0.0831682	-0.0319104	-0.00435514	149.6	-0.0189963	0.108977	0.313917	298.32	0.0204085	0.16466	0.416915
	74.004	-0.076572	-0.0273613	-0.00836959	149.77	-0.0341028	0.106851	0.312244	298.659	0.0105796	0.164998	0.427426
	74.088	-0.071477	-0.0257909	-0.000145294	149.94	-0.0294974	0.106732	0.307691	298.998	0.00109368	0.167607	0.426854
	74.172	-0.0621127	-0.0245794	-0.0026143	150.11	-0.0411288	0.104918	0.294496	299.337	-0.00554635	0.170458	0.429493
	74.256	-0.0714825	-0.0246667	-0.000885618	150.28	-0.0487627	0.107239	0.289248	299.676	-0.0110557	0.171401	0.426318
	74.34	-0.0691085	-0.0246402	-0.00777103	150.45	-0.0520841	0.104924	0.267504	300.015	-0.0020849	0.172462	0.428389
	74.424	-0.074955	-0.0281274	-0.0079406	150.62	-0.0575287	0.0998523	0.251795	300.354	-0.00157088	0.175511	0.42582
	74.508	-0.0709514	-0.0293621	0.00103961	150.79	-0.0482072	0.102971	0.241698	300.693	-0.00669802	0.178135	0.427201
	74.592	-0.0859992	-0.036088	0.0058364	150.96	-0.0543102	0.110087	0.247709	301.032	-0.00965588	0.17939	0.413703
	74.676	-0.102401	-0.0434636	0.0119144	151.13	-0.0545388	0.109954	0.253296	301.371	-0.0167181	0.179769	0.418646
	74.76	-0.101916	-0.0453164	0.00872335	151.3	-0.0598414	0.115551	0.251583	301.71	-0.026513	0.179586	0.420257
	74.844	-0.0963152	-0.0496606	-0.00697408	151.47	-0.0554465	0.115466	0.257126	302.049	-0.0279982	0.180025	0.408637
	74.928	-0.105154	-0.0459681	-0.0116023	151.64	-0.0587811	0.11742	0.248833	302.388	-0.0264448	0.180384	0.413922
	75.012	-0.0904699	-0.0403989	-0.00812129	151.81	-0.0675602	0.11528	0.246612	302.727	-0.0236685	0.180616	0.419561
	75.096	-0.0915156	-0.0392197	-0.00477738	151.98	-0.0624901	0.113644	0.245933	303.066	-0.0121669	0.181337	0.422467
	75.18	-0.0876121	-0.0423329	-0.00847595	152.15	-0.0498411	0.116712	0.2501	303.405	-0.0124828	0.18072	0.430055
	75.264	-0.085446	-0.0453094	-0.0192706	152.32	-0.0459983	0.11548	0.256803	303.744	-0.0250899	0.181406	0.45181
	75.348	-0.0786661	-0.0403741	-0.00930064	152.49	-0.0455591	0.112268	0.248194	304.083	-0.0170865	0.181342	0.458871
	75.432	-0.0793521	-0.0319225	-0.00274577	152.66	-0.0326515	0.112688	0.262045	304.422	-0.00510251	0.181755	0.455721
	75.516	-0.0693787	-0.0277083	0.00723002	152.83	-0.0328036	0.115742	0.276374	304.761	-0.00383386	0.183445	0.463064
	75.6	-0.0607724	-0.0263944	0.00408176	153	-0.0417609	0.115031	0.275273	305.1	-0.0123018	0.184294	0.462464
	75.684	-0.0713311	-0.0310301	0.0153008	153.17	-0.037974	0.117933	0.261678	305.439	0.00572546	0.189773	0.449554
	75.768	-0.058633	-0.0311284	-0.00107016	153.34	-0.0287914	0.116101	0.258755	305.778	0.0110825	0.188829	0.449825
	75.852	-0.0641319	-0.0315992	-0.000659882	153.51	-0.025007	0.117994	0.257976	306.117	0.0121856	0.188079	0.444233
	75.936	-0.0524677	-0.0316425	-0.0111989	153.68	-0.0174433	0.115075	0.268082	306.456	0.0212668	0.188907	0.448347
	76.02	-0.049854	-0.0271043	-0.00143833	153.85	-0.00936399	0.115997	0.263788	306.795	0.0199349	0.190761	0.454669
	76.104	-0.0370813	-0.0201556	-0.0030187	154.02	-0.00539165	0.116671	0.266331	307.134	0.0159679	0.189717	0.466069
	76.188	-0.0382793	-0.0187345	-0.00766343	154.19	-0.000221413	0.116026	0.274799	307.473	0.0133881	0.189378	0.470046
	76.272	-0.0497641	-0.0216409	-0.00978228	154.36	-0.00393047	0.111135	0.273851	307.812	0.0138365	0.190146	0.474634
	76.356	-0.0446182	-0.0154344	-0.000304042	154.53	-0.0192252	0.107942	0.269892	308.151	0.0249771	0.189989	0.479278
	76.44	-0.0516847	-0.0189763	-0.00293383	154.7	-0.0149786	0.106044	0.263091	308.49	0.0357196	0.192871	0.483657
	76.524	-0.0570522	-0.0185138	0.00689497	154.87	-0.00771788	0.105365	0.257639	308.829	0.0365363	0.190841	0.486881
	76.608	-0.0631051	-0.0180195	0.00206621	155.04	-0.0098617	0.10263	0.247995	309.168	0.0445386	0.188329	0.47589
	76.692	-0.0568033	-0.021578	0.00145495	155.21	0.000961515	0.101474	0.254188	309.507	0.0341996	0.187741	0.486005
	76.776	-0.0314945	-0.0183782	-0.00226876	155.38	0.0126604	0.102166	0.259707	309.846	0.0272737	0.186938	0.487051
	76.86	-0.0282473	-0.0121257	0.000359781	155.55	0.00744833	0.100158	0.265178	310.185	0.0165073	0.189191	0.484304
	76.944	-0.0257208	-0.0108129	-0.00137855	155.72	0.00359	0.0962902	0.258525	310.524	0.0188711	0.195094	0.484498
	77.028	-0.0164543	-0.0113776	-0.0044875	155.89	0.00371464	0.0955129	0.271621	310.863	0.00600083	0.197034	0.492154
	77.112	-0.0160592	-0.00493651	0.0126005	156.06	0.00124267	0.0949159	0.263092	311.202	0.000688696	0.194617	0.496319
	77.196	-0.0168874	-0.00587557	0.0170835	156.23	0.00171342	0.0950481	0.254258	311.541	0.00650419	0.195416	0.488644
	77.28	-0.0201855	-0.0105698	0.00134047	156.4	-0.00424827	0.0960225	0.245223	311.88	0.0237581	0.199637	0.493104
	77.364	-0.0340541	-0.00338027	0.0207817	156.57	0.00121636	0.0977986	0.261711	312.219	0.00874644	0.197094	0.498104
	77.448	-0.023722	-6.35788e-05	0.017862	156.74	-0.0105081	0.101305	0.269922	312.558	-0.0008643	0.196716	0.492207
	77.532	-0.0256338	0.00191383	0.0258685	156.91	-0.0178918	0.0998111	0.261092	312.897	-0.00254119	0.196248	0.500674
	77.616	-0.0216521	0.00576889	0.0313338	157.08	-0.00119169	0.103764	0.273308	313.236	-0.00797447	0.195668	0.497154
	77.7	-0.0189829	0.00176626	0.0295523	157.25	-0.00474512	0.107576	0.283457	313.575	0.0074194	0.194329	0.485719
	77.784	-0.0171663	0.000445609	0.0352581	157.42	-0.0198476	0.106912	0.27571	313.914	0.00495904	0.19525	0.488728
	77.868	-0.0259626	-0.00247338	0.0448987	157.59	-0.0115994	0.105401	0.266946	314.253	0.0043622	0.196604	0.488165
	77.952	-0.031089	-0.00405137	0.0521602	157.76	-0.0127446	0.105978	0.266501	314.592	0.0151215	0.195624	0.484839
	78.036	-0.0348343	-0.00679622	0.0474472	157.93	-0.0179648	0.107848	0.273988	314.931	0.0105508	0.193453	0.487675
	78.12	-0.0273738	-0.00446119	0.0476639	158.1	-0.0135571	0.105522	0.271385	315.27	0.00412628	0.195427	0.49242
	78.204	-0.0320242	-0.00453328	0.0467804	158.27	0.00757602	0.106128	0.275942	315.609	0.000468403	0.197601	0.504664
	78.288	-0.0309662	-0.0062765	0.0389729	158.44	-0.00335992	0.109232	0.289173	315.948	-0.0163271	0.200846	0.506194
	78.372	-0.029292	-0.00474125	0.035839	158.61	-0.0108053	0.11081	0.293276	316.287	-0.0168812	0.203436	0.510618
	78.456	-0.0390443	-0.00631591	0.0231271	158.78	-0.0279784	0.109813	0.285719	316.626	-0.00354179	0.205261	0.512178
	78.54	-0.0475371	-0.0129383	0.0170529	158.95	-0.0280906	0.107746	0.306477	316.965	0.00584125	0.204987	0.503973
	78.624	-0.0330933	-0.010826	0.0193701	159.12	-0.0291996	0.113692	0.319056	317.304	0.00802682	0.200355	0.489607
	78.708	-0.0255015	-0.00935659	0.012156	159.29	-0.0244058	0.113595	0.309915	317.643	0.0143977	0.200095	0.484332
	78.792	-0.0448004	-0.0182924	0.0123426	159.46	-0.0456382	0.113729	0.31448	317.982	0.0256559	0.199911	0.481465
	78.876	-0.0557193	-0.0266162	0.00950835	159.63	-0.04751	0.112167	0.323961	318.321	0.025742	0.200453	0.492633
	78.96	-0.0537574	-0.027324	0.00182258	159.8	-0.060791	0.110714	0.334443	318.66	0.00955254	0.195491	0.488616
	79.044	-0.0705933	-0.0352683	0.00185235	159.97	-0.0646736	0.108026	0.322225	318.999	0.00575988	0.194862	0.495761
	79.128	-0.0597306	-0.0347549	-0.0128668	160.14	-0.069497	0.108844	0.318516	319.338	0.0118208	0.195038	0.501781
	79.212	-0.0730734	-0.0398833	-0.00517084	160.31	-0.0766451	0.10767	0.32671	319.677	0.0148048	0.196438	0.499198
	79.296	-0.0779475	-0.0468673	-0.0119514	160.48	-0.0759012	0.10574	0.306839	320.016	0.0159141	0.195665	0.497066
	79.38	-0.0835954	-0.0454061	-0.00718001	160.65	-0.0641044	0.103795	0.303177	320.355	-0.00495889	0.200105	0.501511
	79.464	-0.0904765	-0.0471507	-0.00639896	160.82	-0.0583004	0.104797	0.309298	320.694	0.00192796	0.201897	0.496215
	79.548	-0.0890221	-0.0475551	0.00541546	160.99	-0.0709163	0.10342	0.309206	321.033	-0.00228164	0.198502	0.501028
	79.632	-0.0819723	-0.0421106	0.00024468	161.16	-0.0743103	0.10339	0.308479	321.372	0.0049329	0.199108	0.502089
	79.716	-0.0953768	-0.0425308	0.00216589	161.33	-0.0789554	0.104019	0.298696	321.711	-0.00213347	0.195735	0.497059
	79.8	-0.101409	-0.0401934	0.0126692	161.5	-0.074674	0.107169	0.294817	322.05	-0.00658205	0.194804	0.485933
	79.884	-0.109231	-0.0421487	0.0139148	161.67	-0.0672054	0.106397	0.289084	322.389	-0.00826671	0.192677	0.481865
	79.968	-0.11182	-0.0419904	0.0221809	161.84	-0.0511829	0.10455	0.282576	322.728	-0.00570565	0.192324	0.492091
	80.052	-0.117285	-0.0424056	0.027239	162.01	-0.0387369	0.105677	0.277666	323.067	-0.0100244	0.188936	0.488837
	80.136	-0.116714	-0.0436892	0.0317317	162.18	-0.0360934	0.105802	0.271664	323.406	-0.0328218	0.187193	0.495958
	80.22	-0.129687	-0.0428344	0.0313886	162.35	-0.0221388	0.110538	0.244165	323.745	-0.0435934	0.188084	0.495805
	80.304	-0.132439	-0.0425583	0.0293601	162.52	-0.018414	0.109245	0.239599	324.084	-0.0444958	0.188072	0.503949
	80.388	-0.142466	-0.0404148	0.0318462	162.69	-0.0204332	0.110069	0.252285	324.423	-0.0328653	0.190039	0.495115
	80.472	-0.144267	-0.0386352	0.0354	162.86	-0.0168395	0.111699	0.2552	324.762	-0.0518516	0.191309	0.495731
	80.556	-0.130748	-0.0279027	0.0446539	163.03	-0.0131991	0.108744	0.239426	325.101	-0.0465386	0.190634	0.477849
	80.64	-0.111775	-0.0181085	0.0422509	163.2	-0.00602125	0.105837	0.229929	325.44	-0.0330733	0.191885	0.474227
	80.724	-0.108188	-0.0160157	0.0516906	163.37	0.00194596	0.105231	0.252921	325.779	-0.0256864	0.194313	0.468608
	80.808	-0.115081	-0.0199502	0.0445899	163.54	-0.00299086	0.103639	0.251815	326.118	-0.0171067	0.196308	0.456855
	80.892	-0.0931358	-0.0179805	0.0364728	163.71	-0.00242035	0.104769	0.251945	326.457	-0.0170774	0.19572	0.455663
	80.976	-0.0732888	-0.0154264	0.0308046	163.88	-0.0107059	0.105691	0.258382	326.796	-0.0159107	0.195676	0.464487
	81.06	-0.0718412	-0.0165145	0.0265957	164.05	0.000669905	0.107278	0.254666	327.135	-0.0193085	0.191514	0.463139
	81.144	-0.0624435	-0.0129458	0.023359	164.22	0.0135471	0.105919	0.252802	327.474	-0.0210467	0.191533	0.466938
	81.228	-0.0581094	-0.00787915	0.0294624	164.39	0.0222791	0.10927	0.252483	327.813	-0.0164155	0.196339	0.466989
	81.312	-0.0594763	-0.00455765	0.0347139	164.56	0.0247407	0.111096	0.253587	328.152	-0.0286209	0.19943	0.481429
	81.396	-0.0610199	-0.0036168	0.0255954	164.73	0.0221076	0.110448	0.250225	328.491	-0.028277	0.203691	0.477974
	81.48	-0.0752957	-0.00557971	0.0353289	164.9	0.0129946	0.106581	0.25712	328.83	-0.0227615	0.205925	0.473078
	81.564	-0.0827292	-0.00630207	0.0328323	165.07	0.0027208	0.10226	0.256191	329.169	-0.0197779	0.208968	0.481951
	81.648	-0.0830442	-0.00383165	0.0409882	165.24	-0.000987986	0.0992253	0.252362	329.508	-0.0209277	0.206813	0.480113
	81.732	-0.0870912	-0.00640366	0.0509259	165.41	-0.0035785	0.0994084	0.251339	329.847	-0.0132907	0.205857	0.484963
	81.816	-0.0895791	-0.0077578	0.0582629	165.58	0.019002	0.101791	0.257909	330.186	0.00327021	0.20576	0.485434
	81.9	-0.0783868	-0.00729593	0.0464688	165.75	0.00636346	0.0974264	0.26874	330.525	0.00456246	0.206936	0.484253
	81.984	-0.0790538	-0.00209128	0.0459038	165.92	0.0186993	0.0988593	0.268067	330.864	0.00812568	0.208108	0.495927
	82.068	-0.0765651	-0.0056732	0.0443708	166.09	0.0118677	0.0957253	0.262488	331.203	-0.00222183	0.207647	0.506862
	82.152	-0.0766853	-0.00425907	0.0486771	166.26	0.00298836	0.0905667	0.252468	331.542	-0.00195847	0.208767	0.519487
	82.236	-0.0757637	-0.00665331	0.0461418	166.43	0.0140853	0.0898741	0.259915	331.881	-0.0126049	0.209238	0.540844
	82.32	-0.0865641	-0.00846931	0.045795	166.6	0.0137304	0.0908255	0.264402	332.22	-0.0129976	0.211836	0.53933
	82.404	-0.0780227	-0.0054094	0.0545511	166.77	0.00954577	0.0944601	0.252142	332.559	-0.0163669	0.20934	0.535335
	82.488	-0.079553	-0.00303682	0.0557414	166.94	0.00805835	0.0947224	0.254059	332.898	-0.0143172	0.212503	0.543455
	82.572	-0.0741402	-0.00110856	0.0582903	167.11	0.0013793	0.0962342	0.260119	333.237	-0.0183296	0.212393	0.549347
	82.656	-0.0680775	0.00871525	0.0703619	167.28	0.000598237	0.0971746	0.268031	333.576	-0.0271106	0.215676	0.544977
	82.74	-0.0711861	0.0100267	0.0850083	167.45	-0.00959515	0.0955584	0.27548	333.915	-0.0252319	0.218357	0.559612
	82.824	-0.0671199	0.0077985	0.0842352	167.62	-0.0239209	0.0938056	0.273941	334.254	-0.0263362	0.218214	0.566088
	82.908	-0.0687655	0.00728283	0.078673	167.79	-0.0274034	0.0937248	0.28704	334.593	-0.0341524	0.216047	0.558086
	82.992	-0.0718884	0.00435265	0.0723433	167.96	-0.025069	0.0975416	0.288486	334.932	-0.039513	0.214119	0.546104
	83.076	-0.0781897	0.0010061	0.0607552	168.13	-0.0313051	0.0995643	0.293827	335.271	-0.037703	0.217078	0.550501
	83.16	-0.0565914	-0.00200028	0.044289	168.3	-0.0334125	0.101835	0.286909	335.61	-0.0368626	0.215827	0.554477
	83.244	-0.0457781	0.00120268	0.0408769	168.47	-0.0257119	0.105631	0.28093	335.949	-0.0302955	0.220853	0.557662
	83.328	-0.0513759	-0.0007308	0.0499126	168.64	-0.0272262	0.10735	0.28207	336.288	-0.0270675	0.222577	0.559171
	83.412	-0.0504527	0.00247215	0.0520322	168.81	-0.0200698	0.107679	0.286439	336.627	-0.0332355	0.226476	0.552983
	83.496	-0.0562215	0.00564067	0.0547537	168.98	-0.0284524	0.104843	0.282373	336.966	-0.0429758	0.229418	0.555578
	83.58	-0.075452	0.0034653	0.0605845	169.15	-0.0337612	0.109069	0.285094	337.305	-0.043726	0.228642	0.547929
	83.664	-0.084372	-0.00306079	0.0467288	169.32	-0.03613	0.106801	0.288562	337.644	-0.0453423	0.231486	0.540563
	83.748	-0.0880727	-0.00697623	0.0437271	169.49	-0.0296906	0.109031	0.289224	337.983	-0.0415955	0.23028	0.542923
	83.832	-0.0898417	-0.00946266	0.0367416	169.66	-0.0190316	0.11442	0.306957	338.322	-0.0439638	0.228986	0.53157
	83.916	-0.0957716	-0.0165354	0.0345184	169.83	-0.0158822	0.113814	0.303777	338.661	-0.0428249	0.227671	0.525199
	84	-0.0966958	-0.0175217	0.0228185	170	-0.0238431	0.114402	0.293621	339	-0.0550928	0.22731	0.544266
	84.084	-0.0901709	-0.0117484	0.028733	170.17	-0.0196619	0.11542	0.298069	339.339	-0.0569769	0.23008	0.542932
	84.168	-0.0893267	-0.00638307	0.0259884	170.34	-0.0251825	0.115083	0.304457	339.678	-0.0671478	0.225994	0.527929
	84.252	-0.097495	-0.000751844	0.0344187	170.51	-0.0283051	0.114333	0.295339	340.017	-0.0691715	0.228465	0.530034
	84.336	-0.1239	-0.0155836	0.0233081	170.68	-0.0326532	0.113882	0.287121	340.356	-0.05857	0.227204	0.533328
	84.42	-0.124527	-0.0176896	0.0333871	170.85	-0.0347495	0.114888	0.280993	340.695	-0.0595364	0.225203	0.525308
	84.504	-0.141539	-0.022862	0.0374494	171.02	-0.0347775	0.119747	0.290523	341.034	-0.0562076	0.224818	0.525242
	84.588	-0.139907	-0.0239279	0.0457525	171.19	-0.0397468	0.117582	0.281208	341.373	-0.0563665	0.227517	0.545393
	84.672	-0.135769	-0.0276241	0.0370002	171.36	-0.0467837	0.11368	0.280138	341.712	-0.0503842	0.227059	0.543163
	84.756	-0.110325	-0.0238199	0.0347537	171.53	-0.0206286	0.1134	0.276907	342.051	-0.0479579	0.22357	0.538042
	84.84	-0.106509	-0.0166383	0.0430465	171.7	-0.0124148	0.111587	0.280591	342.39	-0.0563511	0.224184	0.537635
	84.924	-0.105986	-0.0182502	0.0374746	171.87	-0.0152859	0.107559	0.28721	342.729	-0.0542955	0.220952	0.530959
	85.008	-0.091603	-0.0157814	0.0469518	172.04	-0.0181751	0.108429	0.294677	343.068	-0.0483673	0.225019	0.542704
	85.092	-0.0896277	-0.0172985	0.0346032	172.21	-0.0302088	0.10683	0.282634	343.407	-0.0330019	0.22467	0.547706
	85.176	-0.0810284	-0.0216719	0.0195327	172.38	-0.0251202	0.105476	0.277193	343.746	-0.0290547	0.225517	0.546233
	85.26	-0.0615427	-0.01987	0.0257607	172.55	-0.0068136	0.103586	0.263349	344.085	-0.0249891	0.227729	0.559257
	85.344	-0.0585808	-0.0177799	0.0312957	172.72	-0.00830314	0.105136	0.271459	344.424	-0.0339064	0.22584	0.569958
	85.428	-0.0509871	-0.00979485	0.0333148	172.89	-0.00442168	0.106929	0.270872	344.763	-0.033137	0.227848	0.579652
	85.512	-0.0332474	-0.00810668	0.0245413	173.06	-0.00310365	0.105858	0.25382	345.102	-0.031519	0.229574	0.595439
	85.596	-0.023378	-0.0075534	0.024172	173.23	-0.0141915	0.108159	0.252125	345.441	-0.0449085	0.231451	0.596107
	85.68	-0.0346795	-0.00687054	0.0303687	173.4	-0.00958577	0.107486	0.263281	345.78	-0.0416323	0.229101	0.587881
	85.764	-0.0477272	-0.0119602	0.0304755	173.57	-0.0192756	0.1022	0.259398	346.119	-0.0369673	0.229927	0.592542
	85.848	-0.0498989	-0.0133954	0.0288372	173.74	-0.0349504	0.101823	0.255856	346.458	-0.0245877	0.231676	0.604292
	85.932	-0.0499692	-0.0195002	0.0153909	173.91	-0.0295426	0.101212	0.268399	346.797	-0.0250464	0.229454	0.591566
	86.016	-0.0462693	-0.0198583	0.0134266	174.08	-0.022041	0.10098	0.26914	347.136	-0.0234688	0.2308	0.59919
	86.1	-0.0517557	-0.022283	0.00419302	174.25	-0.0193119	0.102669	0.284784	347.475	-0.027914	0.230022	0.599151
	86.184	-0.0574249	-0.0245896	0.0103665	174.42	-0.0248665	0.102292	0.282493	347.814	-0.0291048	0.228587	0.598123
	86.268	-0.0506658	-0.0201989	0.0251872	174.59	-0.0253829	0.103137	0.291724	348.153	-0.0247922	0.225841	0.580483
	86.352	-0.0441939	-0.0160096	0.0221324	174.76	-0.0355413	0.104573	0.291542	348.492	-0.0210711	0.225322	0.579071
	86.436	-0.044983	-0.0213874	0.00842149	174.93	-0.0373284	0.103684	0.28904	348.831	-0.0212608	0.227122	0.578974
	86.52	-0.0469989	-0.021675	0.00514779	175.1	-0.0466106	0.0995766	0.286783	349.17	-0.0344265	0.224523	0.579897
	86.604	-0.0508417	-0.0170742	0.00628867	175.27	-0.0273964	0.107165	0.302928	349.509	-0.0505239	0.221095	0.580699
	86.688	-0.0574755	-0.0182159	0.0098349	175.44	-0.0233211	0.107672	0.285375	349.848	-0.0644417	0.216677	0.573802
	86.772	-0.0583285	-0.0114847	0.0240871	175.61	-0.0342146	0.107083	0.290479	350.187	-0.0822014	0.216924	0.569314
	86.856	-0.0760382	-0.0118063	0.0251316	175.78	-0.0219904	0.106709	0.299772	350.526	-0.07543	0.216984	0.554905
	86.94	-0.0726143	-0.0127268	0.0219348	175.95	-0.0253416	0.107318	0.315266	350.865	-0.0719547	0.217697	0.547118
	87.024	-0.072926	-0.0108607	0.0222453	176.12	-0.0217811	0.110771	0.303013	351.204	-0.064996	0.217381	0.535459
	87.108	-0.0850916	-0.0134016	0.0269189	176.29	-0.0157709	0.109904	0.295484	351.543	-0.0631978	0.215713	0.521424
	87.192	-0.0896719	-0.023372	0.0137013	176.46	-0.0316128	0.107619	0.307269	351.882	-0.0570859	0.214813	0.517707
	87.276	-0.0736955	-0.0193202	0.0127118	176.63	-0.0235093	0.108423	0.315056	352.221	-0.0456979	0.21654	0.507745
	87.36	-0.077014	-0.0236587	0.00572237	176.8	-0.0302042	0.111096	0.311652	352.56	-0.0508948	0.220667	0.509809
	87.444	-0.0847154	-0.0290829	-0.0026429	176.97	-0.0373603	0.115059	0.321631	352.899	-0.061264	0.2215	0.519125
	87.528	-0.0993804	-0.0391432	-0.00187594	177.14	-0.0306381	0.114409	0.320265	353.238	-0.0677626	0.22493	0.514271
	87.612	-0.11626	-0.0459033	0.00284483	177.31	-0.0346414	0.11482	0.311229	353.577	-0.0669698	0.225255	0.522483
	87.696	-0.110307	-0.0377921	0.00346541	177.48	-0.0399156	0.114663	0.315423	353.916	-0.0742587	0.225125	0.51669
	87.78	-0.103505	-0.0376154	0.00871369	177.65	-0.0384065	0.115289	0.300424	354.255	-0.0779625	0.229068	0.522078
	87.864	-0.0975017	-0.0311079	0.014748	177.82	-0.0368169	0.116193	0.300644	354.594	-0.0705726	0.231217	0.531781
	87.948	-0.106514	-0.0426984	-0.00545987	177.99	-0.0377954	0.116421	0.294596	354.933	-0.0753884	0.231648	0.539432
	88.032	-0.10535	-0.049495	-0.0255597	178.16	-0.0470211	0.114515	0.293366	355.272	-0.0814768	0.231691	0.54862
	88.116	-0.103363	-0.0480438	-0.0178635	178.33	-0.0603013	0.111772	0.304395	355.611	-0.0854473	0.232172	0.564115
	88.2	-0.0990493	-0.0484672	-0.0194648	178.5	-0.0372243	0.122905	0.317203	355.95	-0.0617232	0.235677	0.565432
	88.284	-0.0945363	-0.0462119	-0.00947006	178.67	-0.041193	0.119902	0.308971	356.289	-0.0454496	0.239433	0.568161
	88.368	-0.0895788	-0.0415894	-0.00154922	178.84	-0.0434108	0.120217	0.322033	356.628	-0.0388086	0.239985	0.572663
	88.452	-0.080581	-0.0477053	-0.0127739	179.01	-0.0474731	0.119642	0.323589	356.967	-0.0357472	0.241344	0.570427
	88.536	-0.063862	-0.0410477	-0.0152337	179.18	-0.0359962	0.11941	0.321523	357.306	-0.0481392	0.241729	0.592444
	88.62	-0.0573395	-0.0375558	0.00173278	179.35	-0.019831	0.120213	0.318363	357.645	-0.0464311	0.242277	0.605232
	88.704	-0.0528911	-0.0361704	-0.00344959	179.52	-0.0132689	0.117135	0.318476	357.984	-0.0531355	0.244352	0.613681
	88.788	-0.0469919	-0.0364695	-0.0120602	179.69	-0.0144105	0.114348	0.310419	358.323	-0.0688495	0.245365	0.618607
	88.872	-0.0419296	-0.0290989	-0.0123996	179.86	-0.00484813	0.112894	0.303867	358.662	-0.073564	0.247084	0.623974
	88.956	-0.0481973	-0.0282603	-0.0166419	180.03	-0.00773097	0.111956	0.303001	359.001	-0.0703826	0.246056	0.632627
	89.04	-0.0474473	-0.0300617	-0.0159489	180.2	-0.0119233	0.112159	0.308298	359.34	-0.0607894	0.24566	0.634779
	89.124	-0.053757	-0.0264723	-0.00887241	180.37	-0.0085403	0.110835	0.29708	359.679	-0.0587198	0.244964	0.63174
	89.208	-0.0392794	-0.0183402	0.00275773	180.54	-0.0144001	0.113489	0.289125	360.018	-0.0505596	0.244588	0.632221
	89.292	-0.0424173	-0.00675586	0.0381914	180.71	-0.0227842	0.115084	0.289183	360.357	-0.051344	0.245172	0.635867
	89.376	-0.051276	-0.00850041	0.0476095	180.88	-0.0321191	0.111908	0.281747	360.696	-0.0593402	0.243025	0.637645
	89.46	-0.0551178	-0.00899115	0.0526914	181.05	-0.0338866	0.113665	0.28827	361.035	-0.0485275	0.241967	0.642534
	89.544	-0.060829	-0.0105563	0.0595	181.22	-0.0445958	0.11253	0.296659	361.374	-0.056552	0.243629	0.651942
	89.628	-0.0700035	-0.00934748	0.0691009	181.39	-0.046658	0.115067	0.315656	361.713	-0.0572685	0.245897	0.666881
	89.712	-0.0778686	-0.00454855	0.0781197	181.56	-0.0409611	0.118054	0.32033	362.052	-0.0524445	0.24882	0.670318
	89.796	-0.0842453	-0.00485012	0.0677409	181.73	-0.0388844	0.122463	0.320357	362.391	-0.0422109	0.249574	0.664367
	89.88	-0.0909492	-0.00755213	0.0557569	181.9	-0.0322173	0.117128	0.329491	362.73	-0.0485218	0.250915	0.676821
	89.964	-0.102233	-0.0160433	0.0573685	182.07	-0.027527	0.12082	0.340191	363.069	-0.0490788	0.252488	0.689539
	90.048	-0.118416	-0.0257868	0.0558698	182.24	-0.0271289	0.12142	0.348597	363.408	-0.0458511	0.255723	0.690105
	90.132	-0.122742	-0.0255579	0.054871	182.41	-0.0269613	0.123205	0.352223	363.747	-0.050134	0.255228	0.695543
	90.216	-0.135031	-0.0327535	0.0508985	182.58	-0.0155381	0.124806	0.364555	364.086	-0.0548844	0.254113	0.701471
	90.3	-0.148169	-0.039723	0.0573424	182.75	-0.0309012	0.125353	0.3616	364.425	-0.0611626	0.251641	0.705812
	90.384	-0.144122	-0.0426405	0.0499668	182.92	-0.035472	0.125655	0.373675	364.764	-0.0591256	0.250198	0.709212
	90.468	-0.148681	-0.0454276	0.0500253	183.09	-0.0358503	0.128945	0.38667	365.103	-0.0528298	0.254363	0.709846
	90.552	-0.141761	-0.0450865	0.0497575	183.26	-0.0507545	0.129818	0.387742	365.442	-0.045059	0.254458	0.711236
	90.636	-0.121699	-0.050566	0.0365808	183.43	-0.0534135	0.130058	0.381062	365.781	-0.0467473	0.25769	0.720462
	90.72	-0.110327	-0.0487709	0.0271522	183.6	-0.0515274	0.129737	0.379281	366.12	-0.0587666	0.257595	0.723596
	90.804	-0.11096	-0.0489472	0.0273811	183.77	-0.057807	0.129494	0.385105	366.459	-0.052275	0.257383	0.727863
	90.888	-0.105502	-0.0447103	0.0370586	183.94	-0.0739345	0.130397	0.403157	366.798	-0.0755683	0.254426	0.740838
	90.972	-0.10205	-0.0472209	0.0174221	184.11	-0.0731089	0.131521	0.407085	367.137	-0.0750137	0.258168	0.746475
	91.056	-0.0884203	-0.0432456	0.0239529	184.28	-0.0623719	0.137014	0.418704	367.476	-0.0623109	0.259381	0.757838
	91.14	-0.0809294	-0.0381643	0.0240087	184.45	-0.0436457	0.133558	0.410326	367.815	-0.0564839	0.26016	0.75724
	91.224	-0.0792679	-0.0384825	0.021087	184.62	-0.0488999	0.132411	0.401002	368.154	-0.0665018	0.25795	0.744937
	91.308	-0.0784037	-0.0413664	0.00608678	184.79	-0.0656475	0.130467	0.391337	368.493	-0.0650813	0.255603	0.732193
	91.392	-0.0697477	-0.0454463	-0.0120854	184.96	-0.059309	0.12887	0.392686	368.832	-0.0644345	0.256278	0.727134
	91.476	-0.0648946	-0.0364624	0.0138228	185.13	-0.0734432	0.121549	0.391744	369.171	-0.0651657	0.258396	0.732358
	91.56	-0.0723834	-0.0341371	0.0343178	185.3	-0.0652129	0.122269	0.380253	369.51	-0.0624828	0.25571	0.720158
	91.644	-0.0776712	-0.0284595	0.034106	185.47	-0.0662027	0.120421	0.370278	369.849	-0.0675509	0.255699	0.70268
	91.728	-0.0695885	-0.0262213	0.0168978	185.64	-0.064102	0.117921	0.368721	370.188	-0.0678476	0.254087	0.698957
	91.812	-0.0677537	-0.0282919	0.00757757	185.81	-0.0556162	0.117601	0.372393	370.527	-0.0624205	0.252109	0.694273
	91.896	-0.0544018	-0.0220136	-0.000110704	185.98	-0.0507197	0.119428	0.368717	370.866	-0.0424593	0.252474	0.69349
	91.98	-0.04936	-0.0153735	0.017413	186.15	-0.0497411	0.114732	0.380643	371.205	-0.0274101	0.253261	0.69293
	92.064	-0.0579607	-0.0163362	0.0183868	186.32	-0.0488965	0.113207	0.380353	371.544	-0.0312333	0.252441	0.687769
	92.148	-0.0583585	-0.0131561	0.0202889	186.49	-0.0575198	0.109689	0.379345	371.883	-0.0246371	0.25354	0.689433
	92.232	-0.0598531	-0.00757157	0.0455748	186.66	-0.0491187	0.111761	0.39416	372.222	-0.02727	0.257366	0.68735
	92.316	-0.0589721	-0.00170621	0.0520264	186.83	-0.0426	0.108152	0.395434	372.561	-0.0314821	0.256333	0.682068
	92.4	-0.0727152	0.00106612	0.0532786	187	-0.0437467	0.105722	0.388681	372.9	-0.0208445	0.258038	0.669663
	92.484	-0.0887233	-0.00272485	0.0588634	187.17	-0.0327525	0.105933	0.390097	373.239	-0.0321388	0.257965	0.670857
	92.568	-0.0944255	-0.0103297	0.0482331	187.34	-0.0233454	0.104751	0.381821	373.578	-0.015436	0.257829	0.660301
	92.652	-0.0900504	-0.0147355	0.0347032	187.51	-0.0308558	0.103332	0.388273	373.917	-0.00726492	0.256579	0.652283
	92.736	-0.0852727	-0.0220699	0.0322091	187.68	-0.0296966	0.100615	0.384818	374.256	-0.00363791	0.258726	0.635524
	92.82	-0.0860424	-0.027914	0.0252761	187.85	-0.0342961	0.100089	0.384895	374.595	-0.00957164	0.262034	0.623142
	92.904	-0.0836467	-0.0308048	0.0279	188.02	-0.0283604	0.100166	0.388337	374.934	0.00845239	0.26431	0.615454
	92.988	-0.0806756	-0.0278705	0.0293518	188.19	-0.0236223	0.101539	0.384358	375.273	0.0189285	0.267944	0.613413
	93.072	-0.0754992	-0.0217143	0.0425266	188.36	-0.0287024	0.101027	0.385588	375.612	0.0200195	0.269539	0.625633
	93.156	-0.080344	-0.0300003	0.0384984	188.53	-0.0163721	0.1095	0.389563	375.951	0.00929888	0.267104	0.617908
	93.24	-0.0709115	-0.0346995	0.0320882	188.7	-0.027088	0.10861	0.396555	376.29	0.00590238	0.268641	0.627218
	93.324	-0.0701347	-0.0384194	0.0160134	188.87	-0.0250472	0.107042	0.398805	376.629	0.0144383	0.269599	0.639997
	93.408	-0.0846621	-0.0458116	-0.000715528	189.04	-0.0194206	0.107181	0.389581	376.968	0.0166114	0.272748	0.648609
	93.492	-0.0809039	-0.0483636	-0.00418748	189.21	-0.0141831	0.111261	0.386297	377.307	0.0198661	0.273324	0.652097
	93.576	-0.0906349	-0.055082	-0.0138159	189.38	-0.0170143	0.109502	0.380473	377.646	0.0157701	0.273589	0.6455
	93.66	-0.0913602	-0.0587839	-0.0144919	189.55	-0.0172426	0.111791	0.370496	377.985	-0.00564546	0.274606	0.63708
	93.744	-0.0826445	-0.0578037	-0.0230483	189.72	-0.0183634	0.114667	0.362658	378.324	0.00637128	0.277659	0.63912
	93.828	-0.0902101	-0.0605855	-0.027821	189.89	-0.0108899	0.114454	0.363139	378.663	0.00453587	0.27182	0.63111
	93.912	-0.0844042	-0.0676799	-0.0487887	190.06	-0.0216987	0.11604	0.351572	379.002	0.00584747	0.269046	0.623833
	93.996	-0.079278	-0.0702259	-0.053436	190.23	-0.0253122	0.122313	0.348042	379.341	0.00275743	0.269893	0.620239
	94.08	-0.0840841	-0.0729278	-0.0577713	190.4	-0.0150116	0.124443	0.358565	379.68	0.00813782	0.271205	0.625207
	94.164	-0.0778784	-0.0636129	-0.0372175	190.57	-0.0213842	0.124377	0.355396	380.019	0.0166105	0.269923	0.617582
	94.248	-0.0850911	-0.0622505	-0.0222437	190.74	-0.0282715	0.124162	0.354993	380.358	0.0157757	0.269391	0.616614
	94.332	-0.084675	-0.0646861	-0.0261065	190.91	-0.0128019	0.122334	0.338269	380.697	0.0116384	0.266036	0.612367
	94.416	-0.0853394	-0.061028	-0.0242229	191.08	-0.0166982	0.125728	0.337215	381.036	-0.00546577	0.261971	0.609299
	94.5	-0.0808724	-0.0611868	-0.0270713	191.25	-0.0284038	0.129441	0.337808	381.375	-0.00699715	0.256992	0.608246
	94.584	-0.0684084	-0.054777	-0.0390613	191.42	-0.0357968	0.129559	0.337566	381.714	-0.0165899	0.256704	0.608561
	94.668	-0.0651751	-0.0528186	-0.0396844	191.59	-0.036031	0.126698	0.32565	382.053	-0.0228873	0.25599	0.606165
	94.752	-0.0710631	-0.0555139	-0.040668	191.76	-0.043407	0.126924	0.316197	382.392	-0.0208774	0.253834	0.589753
	94.836	-0.0755916	-0.0552839	-0.039906	191.93	-0.0463357	0.125004	0.310897	382.731	-0.0170932	0.252948	0.580358
	94.92	-0.0719475	-0.0510268	-0.0350552	192.1	-0.034374	0.125662	0.287988	383.07	-0.0188086	0.252878	0.561061
	95.004	-0.0676272	-0.0491327	-0.0291618	192.27	-0.0403463	0.126507	0.28696	383.409	-0.0228945	0.252503	0.558585
	95.088	-0.0602628	-0.0412269	-0.00964599	192.44	-0.05006	0.128395	0.302175	383.748	-0.0087542	0.252788	0.554654
	95.172	-0.0671309	-0.0422441	-0.0166769	192.61	-0.0546539	0.125394	0.308778	384.087	0.010895	0.256322	0.553126
	95.256	-0.0695468	-0.0423009	-0.0191373	192.78	-0.0590279	0.123533	0.313413	384.426	0.0159035	0.257283	0.543964
	95.34	-0.0604596	-0.0427985	-0.0242348	192.95	-0.0596308	0.122749	0.305513	384.765	0.0338741	0.260136	0.544357
	95.424	-0.0590267	-0.0486048	-0.0304859	193.12	-0.0622328	0.119598	0.305235	385.104	0.0355662	0.261806	0.537116
	95.508	-0.048328	-0.0460181	-0.04096	193.29	-0.0554051	0.121345	0.289444	385.443	0.0347849	0.263756	0.545682
	95.592	-0.0504041	-0.0421604	-0.0266445	193.46	-0.0465685	0.11975	0.293059	385.782	0.0332493	0.265291	0.547361
	95.676	-0.0469384	-0.0345853	-0.0226847	193.63	-0.0453838	0.113143	0.29646	386.121	0.0319516	0.262937	0.546868
	95.76	-0.0583039	-0.0278919	-0.0128269	193.8	-0.057657	0.111656	0.287836	386.46	0.0295937	0.261454	0.544359
	95.844	-0.0649096	-0.0298134	0.00373952	193.97	-0.0591304	0.109938	0.285952	386.799	0.0232735	0.264166	0.545448
	95.928	-0.0688386	-0.0252768	0.0149608	194.14	-0.0687632	0.105487	0.27282	387.138	0.0215044	0.269074	0.541043
	96.012	-0.0721433	-0.0243911	0.0107785	194.31	-0.0832185	0.106569	0.279313	387.477	0.0264335	0.273706	0.534141
	96.096	-0.0816315	-0.0251963	0.0289697	194.48	-0.0833234	0.10466	0.28224	387.816	0.0398326	0.278494	0.542544
	96.18	-0.0708879	-0.0173339	0.0331421	194.65	-0.0714066	0.100362	0.286244	388.155	0.0411463	0.28034	0.543079
	96.264	-0.0667654	-0.0197812	0.0331442	194.82	-0.0694274	0.100624	0.292682	388.494	0.0378612	0.277166	0.536901
	96.348	-0.0623006	-0.0155737	0.0332688	194.99	-0.0647361	0.10113	0.302043	388.833	0.0442444	0.275764	0.528761
	96.432	-0.0600136	-0.0147438	0.0347073	195.16	-0.0406399	0.101523	0.306928	389.172	0.0360289	0.274916	0.525663
	96.516	-0.0722011	-0.013799	0.0445921	195.33	-0.041355	0.0989567	0.298732	389.511	0.0249279	0.277679	0.526589
	96.6	-0.0709124	-0.017084	0.0414308	195.5	-0.0350057	0.0994045	0.304517	389.85	0.0154037	0.278282	0.541509
	96.684	-0.0845872	-0.0220271	0.0374563	195.67	-0.0243498	0.100627	0.30038	390.189	0.0192156	0.278121	0.53901
	96.768	-0.0830381	-0.0248698	0.0336197	195.84	-0.0268242	0.101775	0.28877	390.528	0.013005	0.277855	0.55245
	96.852	-0.0875236	-0.0248905	0.0443645	196.01	-0.0247329	0.103948	0.276617	390.867	0.000167912	0.275806	0.56235
	96.936	-0.0872965	-0.0200511	0.0479034	196.18	-0.0310861	0.101401	0.272589	391.206	-0.00621519	0.275684	0.551195
	97.02	-0.0764084	-0.0139517	0.0469747	196.35	-0.0318868	0.100744	0.281725	391.545	-0.0170757	0.269641	0.547215
	97.104	-0.0741383	-0.00801096	0.0646478	196.52	-0.0256034	0.100997	0.274184	391.884	-0.021158	0.267437	0.552744
	97.188	-0.0671569	-0.0132641	0.0534628	196.69	-0.0347464	0.102286	0.291841	392.223	-0.014595	0.268324	0.554205
	97.272	-0.0664928	-0.0115783	0.0566957	196.86	-0.0369218	0.0992341	0.287991	392.562	-0.015994	0.267749	0.538528
	97.356	-0.0709405	-0.0163689	0.0461894	197.03	-0.0276687	0.099081	0.291882	392.901	-0.00249855	0.270118	0.543112
	97.44	-0.0628794	-0.0157188	0.043552	197.2	-0.0253765	0.0997642	0.301016	393.24	-0.00248193	0.270742	0.544645
	97.524	-0.0712572	-0.0209236	0.0370492	197.37	-0.00895082	0.103891	0.306573	393.579	0.0128136	0.271543	0.54263
	97.608	-0.0709361	-0.0228447	0.0281083	197.54	-0.00431168	0.10745	0.319801	393.918	0.0184879	0.27014	0.536082
	97.692	-0.0739139	-0.0221591	0.0335314	197.71	6.85836e-05	0.107062	0.328772	394.257	0.0137094	0.269138	0.51814
	97.776	-0.080259	-0.0269399	0.0228768	197.88	0.00126953	0.105808	0.331855	394.596	0.0183906	0.26924	0.509217
	97.86	-0.0803571	-0.0319387	0.0220447	198.05	-0.00714283	0.104984	0.342485	394.935	0.0282347	0.271779	0.507335
	97.944	-0.0875118	-0.0322233	0.0379233	198.22	0.00826812	0.103653	0.333132	395.274	0.0366659	0.27448	0.518803
	98.028	-0.0986993	-0.0357611	0.0393682	198.39	0.00784815	0.102462	0.329159	395.613	0.0292056	0.277399	0.516903
	98.112	-0.094212	-0.0310627	0.0430178	198.56	-0.00835812	0.102936	0.324521	395.952	0.0470203	0.279888	0.517383
	98.196	-0.0952009	-0.0351453	0.0647199	198.73	-0.00481314	0.105189	0.335008	396.291	0.061222	0.283933	0.518861
	98.28	-0.0973008	-0.0313659	0.0635125	198.9	-0.019891	0.105702	0.350961	396.63	0.0689743	0.286705	0.508666
	98.364	-0.0916829	-0.0230462	0.0725036	199.07	-0.0105863	0.105126	0.36427	396.969	0.0660656	0.283939	0.512353
	98.448	-0.0842595	-0.023216	0.0840353	199.24	-0.017861	0.102424	0.372743	397.308	0.0589985	0.28438	0.505633
	98.532	-0.0774246	-0.0226825	0.0926326	199.41	-0.0159551	0.098882	0.381577	397.647	0.0572279	0.288589	0.524831
	98.616	-0.0918732	-0.0290791	0.0965394	199.58	-0.0146361	0.105936	0.382684	397.986	0.0537121	0.288627	0.533189
	98.7	-0.0948805	-0.0328554	0.0812292	199.75	-0.0105023	0.108343	0.395045	398.325	0.0529233	0.293944	0.545672
	98.784	-0.10341	-0.0269453	0.0891811	199.92	-0.00669093	0.109554	0.409458	398.664	0.0591757	0.293454	0.555745
	98.868	-0.0943047	-0.0226195	0.0940848	200.09	0.00115886	0.112571	0.416436	399.003	0.0569904	0.292386	0.55325
	98.952	-0.0862026	-0.021072	0.0818774	200.26	0.00580032	0.116933	0.419968	399.342	0.0636884	0.294382	0.559557
	99.036	-0.0835109	-0.0193652	0.072954	200.43	-0.00558236	0.121151	0.416382	399.681	0.0509046	0.29678	0.557061
	99.12	-0.0734706	-0.022912	0.0560661	200.6	-0.000493614	0.121852	0.415705	400.02	0.0533533	0.298483	0.563012
	99.204	-0.0775595	-0.0191697	0.0610516	200.77	-0.00365755	0.122295	0.416242	400.359	0.0467839	0.301668	0.563687
	99.288	-0.0761221	-0.0241579	0.0478803	200.94	-0.0165546	0.122189	0.416093	400.698	0.050741	0.305776	0.56827
	99.372	-0.0819768	-0.0222373	0.0451394	201.11	-0.00733996	0.120474	0.411707	401.037	0.0537522	0.305695	0.571759
	99.456	-0.0822295	-0.0229695	0.0429238	201.28	0.00865459	0.124639	0.410139	401.376	0.0560966	0.306864	0.573116
	99.54	-0.101135	-0.0265518	0.057196	201.45	0.0152139	0.126809	0.406339	401.715	0.0549403	0.305605	0.566606
	99.624	-0.0880536	-0.0240102	0.0589572	201.62	0.00408746	0.128484	0.410631	402.054	0.056434	0.307511	0.569495
	99.708	-0.0747263	-0.0224197	0.0455213	201.79	0.00189744	0.131509	0.421835	402.393	0.0650829	0.307287	0.564032
	99.792	-0.0745654	-0.0297989	0.0272206	201.96	-0.0179159	0.131918	0.415376	402.732	0.0515827	0.306709	0.555096
	99.876	-0.0656243	-0.0257635	0.017918	202.13	-0.0221784	0.13431	0.420966	403.071	0.054892	0.304103	0.559676
	99.96	-0.0643528	-0.0297284	0.0183689	202.3	-0.0154604	0.135569	0.411185	403.41	0.058165	0.3035	0.553767
	100.044	-0.0726568	-0.0329926	0.0255743	202.47	-0.0125511	0.135251	0.400885	403.749	0.0564688	0.308852	0.549961
	100.128	-0.0636732	-0.0282285	0.0258711	202.64	-0.0166817	0.13524	0.39529	404.088	0.0522916	0.306269	0.533947
	100.212	-0.0556141	-0.0239058	0.0362194	202.81	-0.0033914	0.137175	0.390008	404.427	0.0444728	0.304587	0.515854
	100.296	-0.0533378	-0.0212079	0.0357749	202.98	0.00165236	0.134433	0.394441	404.766	0.0578722	0.307777	0.511429
	100.38	-0.0641012	-0.0239373	0.0420598	203.15	0.0133666	0.136808	0.389942	405.105	0.0561724	0.307444	0.508914
	100.464	-0.0762463	-0.0279395	0.0333904	203.32	0.00861123	0.138281	0.390147	405.444	0.0614987	0.310189	0.515321
	100.548	-0.0669603	-0.0264342	0.0184595	203.49	0.0126166	0.139845	0.389141	405.783	0.0662874	0.315558	0.52691
	100.632	-0.0657029	-0.0309902	0.0137229	203.66	0.00644899	0.13642	0.386428	406.122	0.0598576	0.316269	0.53105
	100.716	-0.0608875	-0.0313716	0.0131842	203.83	-0.00647832	0.135183	0.375061	406.461	0.0790232	0.315062	0.522141
	100.8	-0.0575581	-0.0283558	0.0140295	204	-0.00343701	0.13465	0.369802	406.8	0.081122	0.314088	0.531414
	100.884	-0.0655837	-0.0307441	0.0068497	204.17	-0.00208725	0.131792	0.366651	407.139	0.0819911	0.313553	0.541473
	100.968	-0.0753623	-0.0248901	0.0243803	204.34	0.00933155	0.135244	0.37497	407.478	0.0720338	0.309186	0.551148
	101.052	-0.0820729	-0.0324986	0.0117924	204.51	-0.00261357	0.136057	0.370633	407.817	0.0667653	0.312698	0.557459
	101.136	-0.0774263	-0.0299787	-0.00574858	204.68	0.00468317	0.134483	0.355703	408.156	0.0592501	0.311523	0.55568
	101.22	-0.0541699	-0.022932	0.00482171	204.85	0.00322363	0.135379	0.344925	408.495	0.0592136	0.312581	0.567818
	101.304	-0.0589129	-0.0248012	0.00724691	205.02	-0.00906696	0.132875	0.330432	408.834	0.0615238	0.313918	0.560765
	101.388	-0.0724748	-0.031256	-0.00900966	205.19	-0.0219178	0.130954	0.318904	409.173	0.0621958	0.315983	0.570314
	101.472	-0.0784325	-0.0342354	-0.00638045	205.36	-0.0300113	0.128532	0.328674	409.512	0.0696433	0.318611	0.572467
	101.556	-0.0871345	-0.0404137	-0.0172465	205.53	-0.0338965	0.126088	0.327806	409.851	0.0766809	0.318718	0.572328
	101.64	-0.0958363	-0.0410781	-0.0162289	205.7	-0.0221662	0.127057	0.324212	410.19	0.0790728	0.316446	0.552888
	101.724	-0.0850229	-0.0397006	-0.0199752	205.87	-0.0159489	0.1256	0.319378	410.529	0.0837856	0.316012	0.532372
	101.808	-0.0760054	-0.0416728	-0.0194075	206.04	-0.0199123	0.125838	0.316069	410.868	0.0859522	0.317382	0.535998
	101.892	-0.0636952	-0.0448675	-0.0196486	206.21	-0.0201049	0.125834	0.314438	411.207	0.0881157	0.317063	0.528158
	101.976	-0.0630673	-0.0440556	-0.0194906	206.38	-0.0248683	0.122855	0.300317	411.546	0.0884608	0.316146	0.520434
	102.06	-0.0744732	-0.0450131	-0.00966635	206.55	-0.0238276	0.120905	0.294686	411.885	0.0879641	0.316279	0.512476
	102.144	-0.0837782	-0.0446556	0.00159385	206.72	-0.0301528	0.120698	0.287089	412.224	0.0855574	0.317426	0.514202
	102.228	-0.0764111	-0.0452914	-0.00472994	206.89	-0.0388377	0.112149	0.273527	412.563	0.0928518	0.318722	0.518131
	102.312	-0.0822437	-0.0450741	-0.00234831	207.06	-0.023859	0.115101	0.267039	412.902	0.0906248	0.317586	0.509257
	102.396	-0.0930774	-0.0501091	6.87299e-05	207.23	-0.0350909	0.11564	0.274006	413.241	0.0856992	0.316889	0.517859
	102.48	-0.106806	-0.0598983	-0.00579801	207.4	-0.0234454	0.118781	0.278587	413.58	0.0807664	0.319296	0.519725
	102.564	-0.107106	-0.0636554	-0.013612	207.57	-0.0196086	0.119298	0.283586	413.919	0.0849888	0.316645	0.501026
	102.648	-0.102599	-0.0698941	-0.01275	207.74	-0.00611919	0.11693	0.281467	414.258	0.077855	0.315545	0.488149
	102.732	-0.0993075	-0.0692177	-0.015373	207.91	-0.00386286	0.118103	0.286976	414.597	0.0882126	0.312847	0.483046
	102.816	-0.111896	-0.0661117	-0.00686983	208.08	-0.00926863	0.116782	0.290725	414.936	0.0844203	0.31543	0.474713
	102.9	-0.108508	-0.0670765	-0.0105945	208.25	-0.00179003	0.115947	0.298649	415.275	0.07708	0.317122	0.477066
	102.984	-0.124053	-0.0669401	-0.00631922	208.42	0.00339648	0.116678	0.304458	415.614	0.0755436	0.318183	0.482112
	103.068	-0.122817	-0.0627483	0.0125615	208.59	0.0135707	0.119347	0.302012	415.953	0.0745658	0.316427	0.473433
	103.152	-0.11507	-0.0572312	0.0231113	208.76	0.0117966	0.123225	0.302224	416.292	0.0786803	0.31671	0.474341
	103.236	-0.10985	-0.0519224	0.0198846	208.93	0.00747006	0.123013	0.290356	416.631	0.076084	0.317479	0.480342
	103.32	-0.104894	-0.0497852	0.014386	209.1	0.0083775	0.119918	0.292977	416.97	0.0723792	0.320403	0.4802
	103.404	-0.111044	-0.0507044	0.0165921	209.27	0.0179737	0.123743	0.284038	417.309	0.0667203	0.319387	0.491526
	103.488	-0.110239	-0.0469722	0.0255604	209.44	0.00109205	0.126144	0.288078	417.648	0.0674829	0.32009	0.500005
	103.572	-0.100057	-0.0434417	0.0290686	209.61	-0.00531573	0.127883	0.287014	417.987	0.0675673	0.321474	0.503846
	103.656	-0.107191	-0.0451725	0.034953	209.78	-0.0121866	0.132671	0.294436	418.326	0.0665113	0.32085	0.503147
	103.74	-0.105914	-0.0405621	0.0283028	209.95	-0.00326619	0.133513	0.290525	418.665	0.0731347	0.321452	0.517322
	103.824	-0.0933307	-0.0382566	0.0203721	210.12	-0.0119161	0.13056	0.287499	419.004	0.0761346	0.321485	0.50934
	103.908	-0.0950859	-0.0365741	0.0222889	210.29	-0.0092938	0.132425	0.284629	419.343	0.0627582	0.320064	0.507244
	103.992	-0.0981321	-0.0410851	0.0233401	210.46	-0.0175969	0.136233	0.298428	419.682	0.0660481	0.324285	0.513436
	104.076	-0.103614	-0.0354571	0.0277271	210.63	-0.0177815	0.135566	0.298585	420.021	0.0567266	0.32758	0.517262
	104.16	-0.106002	-0.029117	0.0353488	210.8	-0.0241916	0.132765	0.291176	420.36	0.0501944	0.32778	0.527199
	104.244	-0.101598	-0.0288166	0.0388616	210.97	-0.0320545	0.130986	0.279803	420.699	0.0539518	0.331673	0.540478
	104.328	-0.0922953	-0.0257658	0.0417039	211.14	-0.0281171	0.129507	0.272349	421.038	0.0675086	0.334871	0.554027
	104.412	-0.0731436	-0.0194325	0.0476465	211.31	-0.0216779	0.131988	0.266959	421.377	0.0771794	0.337855	0.567545
	104.496	-0.0593581	-0.0126413	0.0472593	211.48	-0.0328233	0.132924	0.275763	421.716	0.0828199	0.33515	0.574095
	104.58	-0.0492093	-0.00874284	0.0540517	211.65	-0.034146	0.13439	0.274756	422.055	0.0805872	0.336251	0.580496
	104.664	-0.0424479	-0.00561478	0.0460966	211.82	-0.0386563	0.136366	0.283677	422.394	0.0835367	0.336851	0.599596
	104.748	-0.0379653	-0.0041267	0.040388	211.99	-0.0333698	0.135252	0.284503	422.733	0.084125	0.340193	0.619832
	104.832	-0.0417679	-0.00587626	0.0289697	212.16	-0.0263473	0.129982	0.275921	423.072	0.0729655	0.340027	0.619648
	104.916	-0.0432682	-0.00893911	0.0118564	212.33	-0.031721	0.129343	0.268942	423.411	0.0662889	0.343365	0.627403
	105	-0.0368307	-0.00762117	0.011414	212.5	-0.0327278	0.130819	0.251909	423.75	0.0748013	0.342639	0.629073
	105.084	-0.0395198	-0.0118408	0.00932376	212.67	-0.0500746	0.129756	0.26062	424.089	0.0915832	0.345128	0.621412
	105.168	-0.0398945	-0.015057	0.0038459	212.84	-0.0351045	0.128641	0.252302	424.428	0.0908151	0.346461	0.630278
	105.252	-0.046092	-0.0169644	0.00313654	213.01	-0.0353382	0.127271	0.242133	424.767	0.102509	0.347215	0.627266
	105.336	-0.0272438	-0.0141784	0.000113823	213.18	-0.0473668	0.126997	0.240143	425.106	0.102324	0.351176	0.626852
	105.42	-0.0367433	-0.0200902	-0.00100298	213.35	-0.0610498	0.122655	0.235292	425.445	0.105838	0.354783	0.625738
	105.504	-0.0402873	-0.0219038	0.000191008	213.52	-0.0369792	0.126045	0.234255	425.784	0.102421	0.355199	0.634189
	105.588	-0.0413682	-0.0268779	-0.00699642	213.69	-0.0229668	0.127475	0.238665	426.123	0.0898945	0.356811	0.641883
	105.672	-0.0377405	-0.0247398	-0.0114852	213.86	-0.0267564	0.12058	0.216723	426.462	0.0844788	0.353805	0.639781
	105.756	-0.0484317	-0.0281994	-0.015548	214.03	-0.038493	0.122564	0.217266	426.801	0.0771068	0.351801	0.642476
	105.84	-0.0491842	-0.0268174	0.00548627	214.2	-0.0352289	0.124197	0.220199	427.14	0.0707646	0.35344	0.631253
	105.924	-0.0471697	-0.0167831	0.017577	214.37	-0.0299663	0.127224	0.224177	427.479	0.0759078	0.352729	0.634048
	106.008	-0.0484682	-0.0143217	0.0264995	214.54	-0.0252465	0.127091	0.217082	427.818	0.0698954	0.35293	0.641433
	106.092	-0.049137	-0.010949	0.0275847	214.71	-0.0312122	0.123683	0.203024	428.157	0.0585172	0.354556	0.639639
	106.176	-0.0505923	-0.0194947	0.0292476	214.88	-0.0252535	0.121313	0.2062	428.496	0.070143	0.356767	0.640857
	106.26	-0.0514183	-0.0258937	0.0221353	215.05	-0.0283067	0.118906	0.206922	428.835	0.077275	0.359018	0.645104
	106.344	-0.0544276	-0.0291335	0.0276073	215.22	-0.0343363	0.11937	0.205294	429.174	0.0822992	0.361804	0.646937
	106.428	-0.0530651	-0.0262975	0.0327425	215.39	-0.0382084	0.11319	0.212995	429.513	0.0884427	0.364796	0.651263
	106.512	-0.0510555	-0.0215767	0.0475855	215.56	-0.0503682	0.11689	0.217226	429.852	0.0958084	0.367998	0.644916
	106.596	-0.0540399	-0.0209738	0.0415521	215.73	-0.0448856	0.117272	0.229265	430.191	0.105273	0.366044	0.627722
	106.68	-0.0544977	-0.0237843	0.0261788	215.9	-0.0548164	0.116312	0.244157	430.53	0.132904	0.371175	0.622424
	106.764	-0.0456068	-0.0179396	0.0366927	216.07	-0.0604061	0.112348	0.230797	430.869	0.121351	0.372636	0.615195
	106.848	-0.0385231	-0.0134727	0.0490788	216.24	-0.0605573	0.110951	0.236766	431.208	0.119212	0.373489	0.595802
	106.932	-0.0469389	-0.00974511	0.057398	216.41	-0.0529406	0.109469	0.241309	431.547	0.11795	0.376277	0.603753
	107.016	-0.0372013	-0.00776113	0.0563349	216.58	-0.0458554	0.109465	0.235224	431.886	0.104446	0.375923	0.603691
	107.1	-0.0315127	-0.000147751	0.0568985	216.75	-0.039436	0.109807	0.232393	432.225	0.108999	0.374393	0.599956
	107.184	-0.0381907	-0.00439772	0.0610551	216.92	-0.0528776	0.107634	0.232261	432.564	0.104506	0.375831	0.591671
	107.268	-0.0311345	-0.00317613	0.0611515	217.09	-0.0382029	0.109767	0.226393	432.903	0.124733	0.376109	0.583665
	107.352	-0.0284597	0.00105861	0.0476927	217.26	-0.0451627	0.109825	0.229696	433.242	0.131536	0.377608	0.601163
	107.436	-0.0217516	0.00216669	0.0349412	217.43	-0.0582758	0.109022	0.228652	433.581	0.136	0.378249	0.596696
	107.52	-0.0432817	-0.0104896	0.0162106	217.6	-0.0503608	0.112078	0.232527	433.92	0.131431	0.377849	0.590895
	107.604	-0.0347919	-0.0136961	0.00279738	217.77	-0.048679	0.110105	0.237227	434.259	0.130484	0.37697	0.58567
	107.688	-0.0239566	-0.0150099	-0.00285911	217.94	-0.0517732	0.109924	0.253168	434.598	0.12785	0.382276	0.587522
	107.772	-0.0272698	-0.0115229	0.00570299	218.11	-0.0408416	0.11015	0.246291	434.937	0.143673	0.383096	0.590292
	107.856	-0.027888	-0.00887618	0.0206222	218.28	-0.0424017	0.110444	0.249584	435.276	0.150903	0.385706	0.591306
	107.94	-0.0276279	-0.0101359	0.0151206	218.45	-0.0435514	0.112756	0.254571	435.615	0.14126	0.382728	0.594289
	108.024	-0.0263007	-0.0116105	0.0183289	218.62	-0.043555	0.113134	0.26347	435.954	0.153411	0.383025	0.592093
	108.108	-0.0240121	-0.0104091	0.0157727	218.79	-0.0525236	0.118599	0.258713	436.293	0.152443	0.38017	0.58133
	108.192	-0.0238875	-0.00795299	0.020637	218.96	-0.0504017	0.118294	0.259598	436.632	0.140691	0.375296	0.579229
	108.276	-0.0292592	-0.0123858	0.0106049	219.13	-0.0649864	0.114927	0.242165	436.971	0.133107	0.375192	0.574753
	108.36	-0.0362377	-0.0136116	0.0171508	219.3	-0.0465538	0.111958	0.241483	437.31	0.118559	0.372551	0.571096
	108.444	-0.0486689	-0.0175282	0.0241102	219.47	-0.0415159	0.113978	0.256707	437.649	0.130736	0.368043	0.566561
	108.528	-0.0528128	-0.0204251	0.0380709	219.64	-0.0467059	0.113717	0.25063	437.988	0.134921	0.368908	0.572152
	108.612	-0.0662835	-0.0256704	0.0306824	219.81	-0.0537513	0.113973	0.251215	438.327	0.145146	0.3668	0.564421
	108.696	-0.0699203	-0.0261551	0.0364913	219.98	-0.0646239	0.114186	0.259262	438.666	0.174469	0.366922	0.56371
	108.78	-0.0721205	-0.0271281	0.0167631	220.15	-0.0544219	0.117948	0.267331	439.005	0.174391	0.367325	0.568942
	108.864	-0.070151	-0.0234332	0.0198812	220.32	-0.0531033	0.115827	0.281111	439.344	0.186372	0.365908	0.576263
	108.948	-0.0558067	-0.0185028	0.032208	220.49	-0.0679279	0.115998	0.285297	439.683	0.183304	0.366025	0.593964
	109.032	-0.0444318	-0.0182352	0.0145929	220.66	-0.0643143	0.121156	0.295615	440.022	0.187876	0.366964	0.602921
	109.116	-0.0421018	-0.0184132	0.0037361	220.83	-0.0494051	0.124205	0.302451	440.361	0.185096	0.364554	0.596411
	109.2	-0.0374654	-0.0101118	0.0210671	221	-0.055049	0.120219	0.318438	440.7	0.18233	0.36329	0.577544
	109.284	-0.0380513	-0.00973208	0.0168315	221.17	-0.0432547	0.122104	0.321737	441.039	0.175323	0.366478	0.583811
	109.368	-0.0337459	-0.0118531	0.00105517	221.34	-0.039995	0.124388	0.327178	441.378	0.165181	0.361849	0.576789
	109.452	-0.0464321	-0.0269324	-0.0123685	221.51	-0.0300225	0.126814	0.339858	441.717	0.151373	0.359622	0.570859
	109.536	-0.0519734	-0.0377167	-0.0242488	221.68	-0.0465806	0.126334	0.325035	442.056	0.136291	0.361715	0.581469
	109.62	-0.0516497	-0.0336808	-0.0161416	221.85	-0.0491599	0.123275	0.310958	442.395	0.151834	0.360204	0.582443
	109.704	-0.0560362	-0.0285882	-0.0169435	222.02	-0.0453326	0.124129	0.305485	442.734	0.143008	0.359228	0.594445
	109.788	-0.0682963	-0.034083	-0.0179228	222.19	-0.0482166	0.1256	0.306549	443.073	0.145268	0.359191	0.601696
	109.872	-0.0686994	-0.0352703	-0.0201009	222.36	-0.042204	0.127406	0.302586	443.412	0.15648	0.363042	0.613423
	109.956	-0.0526523	-0.0270659	-0.00416323	222.53	-0.0262396	0.134296	0.337509	443.751	0.168522	0.36462	0.621496
	110.04	-0.0533599	-0.0164695	0.00905649	222.7	-0.0270859	0.140989	0.341885	444.09	0.172992	0.362296	0.621227
	110.124	-0.0615129	-0.0181411	0.00696199	222.87	-0.0392506	0.14162	0.345916	444.429	0.182616	0.364138	0.627759
	110.208	-0.0734577	-0.02017	0.0141214	223.04	-0.0596163	0.143929	0.361264	444.768	0.178133	0.362923	0.635716
	110.292	-0.0601828	-0.0166208	0.0281573	223.21	-0.0605593	0.144522	0.355479	445.107	0.171156	0.364973	0.630369
	110.376	-0.0770385	-0.0235567	0.0289534	223.38	-0.0503103	0.145661	0.363583	445.446	0.166497	0.365711	0.633221
	110.46	-0.0749378	-0.0238714	0.0296074	223.55	-0.0386735	0.14607	0.362158	445.785	0.148035	0.366605	0.631367
	110.544	-0.0734801	-0.0243153	0.0232287	223.72	-0.0288347	0.14991	0.367261	446.124	0.148741	0.369518	0.639619
	110.628	-0.0715662	-0.0312401	0.0161837	223.89	-0.0254702	0.148744	0.363435	446.463	0.153653	0.371797	0.64429
	110.712	-0.0685249	-0.034487	0.00490051	224.06	-0.0472083	0.146989	0.362557	446.802	0.134871	0.374079	0.669778
	110.796	-0.0773112	-0.0386907	0.00399753	224.23	-0.0488677	0.141724	0.346582	447.141	0.146212	0.379788	0.670527
	110.88	-0.1021	-0.0405687	0.0100915	224.4	-0.037113	0.140284	0.33203	447.48	0.144783	0.381323	0.681978
	110.964	-0.113917	-0.0454199	0.00413013	224.57	-0.0482148	0.139005	0.33496	447.819	0.163325	0.380226	0.678861
	111.048	-0.113264	-0.047607	-0.00593703	224.74	-0.0493459	0.137954	0.326845	448.158	0.176146	0.383952	0.681302
	111.132	-0.11266	-0.0390232	0.00484952	224.91	-0.0440356	0.138707	0.315506	448.497	0.189957	0.38481	0.691926
	111.216	-0.104867	-0.0270924	0.0226936	225.08	-0.0354263	0.141674	0.323753	448.836	0.194634	0.386535	0.694417
	111.3	-0.110706	-0.0294381	0.0184069	225.25	-0.0142081	0.145084	0.324795	449.175	0.188555	0.389948	0.703442
	111.384	-0.105672	-0.0294397	0.0154243	225.42	-0.0127791	0.144349	0.321715	449.514	0.189575	0.391417	0.706137
	111.468	-0.104657	-0.0276486	0.0164726	225.59	-0.0109303	0.142765	0.319269	449.853	0.193558	0.389426	0.699857
	111.552	-0.105761	-0.0329758	0.0111749	225.76	-0.00785198	0.141659	0.320428	450.192	0.199615	0.392444	0.707725
	111.636	-0.112924	-0.0353796	0.00335885	225.93	-0.00401903	0.143023	0.305541	450.531	0.191124	0.393257	0.71059
	111.72	-0.117226	-0.0376754	-0.00816847	226.1	-0.0118073	0.138286	0.298933	450.87	0.19085	0.397672	0.714726
	111.804	-0.102169	-0.034642	0.0073174	226.27	0.00575531	0.140258	0.294725	451.209	0.17487	0.39812	0.717834
	111.888	-0.0855625	-0.0275865	0.0129907	226.44	0.0202063	0.140435	0.274841	451.548	0.171901	0.401742	0.728194
	111.972	-0.0774321	-0.0273765	0.00704786	226.61	0.0259724	0.141787	0.285732	451.887	0.178351	0.402609	0.734634
	112.056	-0.0659669	-0.0184968	0.00761993	226.78	0.019051	0.142158	0.28307	452.226	0.160216	0.402103	0.733728
	112.14	-0.0890464	-0.0249905	0.0110472	226.95	0.00722951	0.144162	0.292912	452.565	0.163328	0.401347	0.738819
	112.224	-0.101236	-0.0312806	-0.00560404	227.12	0.00267101	0.144479	0.294636	452.904	0.155853	0.401514	0.731009
	112.308	-0.0999334	-0.0305297	-0.00339484	227.29	0.0158122	0.148433	0.293379	453.243	0.139703	0.399145	0.727553
	112.392	-0.0994685	-0.0302638	0.00132748	227.46	0.0204634	0.148763	0.295049	453.582	0.164161	0.395694	0.715761
	112.476	-0.0974287	-0.0258639	0.00615882	227.63	0.0141506	0.151295	0.315381	453.921	0.160331	0.396928	0.71401
	112.56	-0.0834104	-0.0215354	0.0102086	227.8	0.0123656	0.154766	0.321165	454.26	0.154027	0.397728	0.71698
	112.644	-0.0836425	-0.0218625	0.00895057	227.97	0.0121241	0.157566	0.318443	454.599	0.14964	0.399626	0.721692
	112.728	-0.0848963	-0.0182024	0.0146631	228.14	0.00652393	0.156738	0.312705	454.938	0.155405	0.39786	0.727131
	112.812	-0.0880674	-0.0261049	0.00404728	228.31	-0.00746182	0.153291	0.321869	455.277	0.153113	0.398832	0.721698
	112.896	-0.0827303	-0.0280731	0.00836602	228.48	-0.00352036	0.152368	0.324111	455.616	0.158003	0.398166	0.718389
	112.98	-0.090079	-0.0261619	0.0181417	228.65	-0.0129376	0.150748	0.326985	455.955	0.155085	0.397595	0.71605
	113.064	-0.102122	-0.0304836	0.0123731	228.82	-0.00841189	0.150729	0.328826	456.294	0.156621	0.395702	0.713348
	113.148	-0.0993667	-0.0346355	-0.0020481	228.99	0.00517737	0.154845	0.336261	456.633	0.156712	0.39881	0.709713
	113.232	-0.0951271	-0.0341462	0.00220483	229.16	-0.0112568	0.154123	0.343075	456.972	0.138108	0.396564	0.695551
	113.316	-0.08736	-0.0308198	0.00312966	229.33	-0.0251106	0.151154	0.336206	457.311	0.144655	0.396239	0.705826
	113.4	-0.0999393	-0.0396855	0.00327902	229.5	-0.021124	0.156567	0.342649	457.65	0.149125	0.395635	0.702787
	113.484	-0.115392	-0.0416527	0.0120786	229.67	-0.0213862	0.153674	0.347073	457.989	0.154161	0.398595	0.708927
	113.568	-0.118213	-0.0466205	0.00784232	229.84	-0.0357915	0.150411	0.36279	458.328	0.169079	0.399559	0.697234
	113.652	-0.115954	-0.0516586	-0.00677248	230.01	-0.0403175	0.150391	0.373679	458.667	0.162154	0.399022	0.701677
	113.736	-0.105301	-0.0602398	-0.0138337	230.18	-0.0265478	0.153298	0.365274	459.006	0.165348	0.39632	0.698019
	113.82	-0.0918003	-0.0577196	-0.0206402	230.35	-0.0244228	0.153171	0.362104	459.345	0.18281	0.396917	0.688854
	113.904	-0.0843395	-0.0537076	-0.0203135	230.52	-0.0322329	0.149753	0.35618	459.684	0.195939	0.396324	0.698793
	113.988	-0.0865713	-0.0499204	-0.0135693	230.69	-0.0313582	0.145172	0.355666	460.023	0.20341	0.395381	0.701965
	114.072	-0.0881403	-0.0482195	-0.00883794	230.86	-0.0163714	0.148081	0.352877	460.362	0.199144	0.401767	0.699143
	114.156	-0.0820023	-0.0543809	-0.0126374	231.03	-0.0211917	0.148559	0.347251	460.701	0.197424	0.400659	0.70546
	114.24	-0.0776041	-0.05635	-0.0147135	231.2	-0.017724	0.147994	0.344988	461.04	0.20903	0.400822	0.70592
	114.324	-0.0781672	-0.0523763	-0.0214036	231.37	-0.00970572	0.148015	0.354227	461.379	0.208522	0.400861	0.693445
	114.408	-0.0690113	-0.0583498	-0.0328901	231.54	-0.0142266	0.149463	0.369491	461.718	0.191171	0.398415	0.682994
	114.492	-0.0727022	-0.0587093	-0.0338902	231.71	-0.0122264	0.15029	0.370593	462.057	0.186673	0.396471	0.669273
	114.576	-0.0826489	-0.0636224	-0.0294176	231.88	-0.0182681	0.150075	0.371892	462.396	0.180865	0.393432	0.664371
	114.66	-0.0949647	-0.063793	-0.0227554	232.05	-0.0244759	0.149776	0.381971	462.735	0.192086	0.394695	0.646081
	114.744	-0.0900927	-0.0643161	-0.0295493	232.22	-0.0364469	0.150757	0.382894	463.074	0.171344	0.396865	0.633223
	114.828	-0.0833023	-0.0595671	-0.0231016	232.39	-0.0435055	0.151129	0.387263	463.413	0.150977	0.394779	0.625826
	114.912	-0.0912824	-0.0610275	-0.025964	232.56	-0.0327943	0.148146	0.384197	463.752	0.169155	0.394495	0.627836
	114.996	-0.0956665	-0.0647834	-0.0231659	232.73	-0.0298336	0.146688	0.394766	464.091	0.162172	0.39603	0.605433
	115.08	-0.0912325	-0.0621729	-0.0339289	232.9	-0.037849	0.140441	0.402277	464.43	0.160221	0.39684	0.599398
	115.164	-0.0854956	-0.065046	-0.0307349	233.07	-0.0386564	0.1441	0.419587	464.769	0.165375	0.39713	0.592155
	115.248	-0.101242	-0.069333	-0.0367033	233.24	-0.0263824	0.149906	0.418042	465.108	0.161853	0.393454	0.586858
	115.332	-0.0936918	-0.0676728	-0.0251987	233.41	-0.0412295	0.149111	0.419536	465.447	0.161658	0.392092	0.584441
	115.416	-0.101373	-0.0608636	-0.0108383	233.58	-0.0673212	0.142556	0.426597	465.786	0.159885	0.395557	0.586356
	115.5	-0.10123	-0.0574728	2.34773e-05	233.75	-0.0720541	0.142812	0.4272	466.125	0.144825	0.396267	0.585329
	115.584	-0.106118	-0.0592943	-0.00564863	233.92	-0.0533332	0.150439	0.440816	466.464	0.12205	0.39581	0.570916
	115.668	-0.103987	-0.0628503	-0.016423	234.09	-0.0689247	0.149885	0.452736	466.803	0.116745	0.394996	0.555466
	115.752	-0.108417	-0.0651182	-0.0131535	234.26	-0.0773555	0.147863	0.451108	467.142	0.113257	0.389781	0.553035
	115.836	-0.10255	-0.058083	-0.00509983	234.43	-0.0733534	0.151115	0.469346	467.481	0.11682	0.390229	0.556997
	115.92	-0.0937715	-0.0537952	-0.0155858	234.6	-0.0770833	0.152725	0.468542	467.82	0.124612	0.39359	0.555144
	116.004	-0.0907811	-0.0556492	-0.0125371	234.77	-0.0885041	0.15445	0.466687	468.159	0.114499	0.3903	0.553127
	116.088	-0.0900905	-0.0504088	-0.00343077	234.94	-0.074597	0.155291	0.45648	468.498	0.139582	0.394316	0.549987
	116.172	-0.0911897	-0.0415311	0.0123092	235.11	-0.0724042	0.158561	0.460215	468.837	0.145999	0.395705	0.562491
	116.256	-0.0708052	-0.0322472	0.0100212	235.28	-0.0611003	0.159843	0.459829	469.176	0.149402	0.39553	0.562022
	116.34	-0.0676233	-0.0332127	-0.00355249	235.45	-0.0488442	0.157472	0.454589	469.515	0.138831	0.395402	0.58312
	116.424	-0.0613924	-0.0318644	-0.00271044	235.62	-0.0456675	0.155856	0.45985	469.854	0.160331	0.395148	0.598775
	116.508	-0.0580841	-0.0343233	-0.0132526	235.79	-0.0421044	0.153286	0.454995	470.193	0.176528	0.398724	0.615595
	116.592	-0.043367	-0.0326159	-0.00956001	235.96	-0.0493107	0.15947	0.467139	470.532	0.167361	0.403087	0.617189
	116.676	-0.0460034	-0.0380981	-0.0195297	236.13	-0.0438193	0.161353	0.458553	470.871	0.162712	0.402202	0.633177
	116.76	-0.0497793	-0.0397947	-0.0195928	236.3	-0.0246311	0.168941	0.462362	471.21	0.147955	0.398768	0.635768
	116.844	-0.0581565	-0.0376438	-0.00582142	236.47	-0.0360495	0.167492	0.449458	471.549	0.14364	0.398153	0.637611
	116.928	-0.0633108	-0.0389428	-0.00573475	236.64	-0.0374259	0.164846	0.45558	471.888	0.148373	0.402843	0.646969
	117.012	-0.0555849	-0.0370021	-0.00457414	236.81	-0.0379773	0.165874	0.455567	472.227	0.142865	0.404402	0.656461
	117.096	-0.0664522	-0.0370668	-0.00983808	236.98	-0.0334083	0.170703	0.456976	472.566	0.145953	0.406089	0.674177
	117.18	-0.0625816	-0.0363492	-0.0147058	237.15	-0.0399562	0.168964	0.462776	472.905	0.155506	0.405865	0.679154
	117.264	-0.0553279	-0.0386378	-0.0178819	237.32	-0.0460236	0.163353	0.458084	473.244	0.162649	0.40806	0.691739
	117.348	-0.0599539	-0.0349349	-0.016459	237.49	-0.0465638	0.168891	0.45893	473.583	0.177287	0.410118	0.707771
	117.432	-0.046143	-0.0346859	-0.0252804	237.66	-0.0454873	0.171286	0.462721	473.922	0.190426	0.411679	0.718684
	117.516	-0.0514374	-0.035783	-0.0265813	237.83	-0.0560871	0.169283	0.452682	474.261	0.170834	0.408279	0.711305
	117.6	-0.0578798	-0.0411214	-0.0288123	238	-0.059793	0.17052	0.460744	474.6	0.147657	0.403294	0.701267
	117.684	-0.0560585	-0.0435471	-0.0331293	238.17	-0.0537257	0.167782	0.455751	474.939	0.152013	0.403964	0.707582
	117.768	-0.0587241	-0.0407759	-0.0254865	238.34	-0.054333	0.168774	0.459257	475.278	0.154744	0.403967	0.713504
	117.852	-0.0662625	-0.0417326	-0.0170664	238.51	-0.0436744	0.172225	0.459751	475.617	0.161806	0.402959	0.709075
	117.936	-0.0662914	-0.0425737	-0.015238	238.68	-0.0600567	0.171322	0.4518	475.956	0.158929	0.404374	0.709241
	118.02	-0.0768987	-0.0434265	-0.00659893	238.85	-0.0633023	0.180199	0.468358	476.295	0.161629	0.405333	0.703873
	118.104	-0.0890736	-0.0440423	-0.00152334	239.02	-0.0520915	0.183195	0.471413	476.634	0.152694	0.404809	0.703733
	118.188	-0.0890473	-0.0414436	0.014188	239.19	-0.057265	0.185456	0.485995	476.973	0.144632	0.403901	0.699467
	118.272	-0.0849954	-0.0365504	0.0133312	239.36	-0.0588314	0.185561	0.487259	477.312	0.148753	0.399043	0.706372
	118.356	-0.0784081	-0.0246561	0.0263085	239.53	-0.0685835	0.188525	0.492292	477.651	0.158329	0.401507	0.710091
	118.44	-0.0811624	-0.0273415	0.0224389	239.7	-0.076297	0.184863	0.488363	477.99	0.168883	0.406487	0.715297
	118.524	-0.0681626	-0.0235793	0.0356356	239.87	-0.0588015	0.187947	0.500865	478.329	0.174344	0.405323	0.724673
	118.608	-0.0624504	-0.0212967	0.0426008	240.04	-0.0557261	0.190778	0.50542	478.668	0.170751	0.406213	0.723372
	118.692	-0.0660256	-0.0213349	0.0413936	240.21	-0.0540802	0.189576	0.501405	479.007	0.173618	0.410157	0.720932
	118.776	-0.062892	-0.0220999	0.0378286	240.38	-0.0496792	0.188499	0.506376	479.346	0.172176	0.409321	0.698314
	118.86	-0.0650281	-0.0203496	0.0386498	240.55	-0.0394025	0.189393	0.514293	479.685	0.160934	0.408961	0.686241
	118.944	-0.0659452	-0.0189099	0.0352076	240.72	-0.031701	0.193745	0.50929	480.024	0.153765	0.41115	0.681019
	119.028	-0.0744605	-0.0154873	0.0312918	240.89	-0.0222556	0.194548	0.516089	480.363	0.155942	0.413409	0.669761
	119.112	-0.061787	-0.0124535	0.040389	241.06	-0.0195336	0.192711	0.519669	480.702	0.158638	0.412489	0.654328
	119.196	-0.0673578	-0.0135677	0.0351759	241.23	-4.97203e-05	0.195888	0.528208	481.041	0.174756	0.413701	0.659988
	119.28	-0.0648399	-0.00581269	0.0493205	241.4	0.00105369	0.190062	0.527489	481.38	0.207215	0.416821	0.658974
	119.364	-0.0661892	0.000633436	0.0627277	241.57	-0.00121205	0.191191	0.533974	481.719	0.216475	0.41985	0.664613
	119.448	-0.074871	-0.00684305	0.0517197	241.74	-0.00507092	0.193235	0.538832	482.058	0.21256	0.418587	0.661267
	119.532	-0.0758213	-0.00356955	0.0488806	241.91	-0.0179851	0.193896	0.546214	482.397	0.188569	0.422015	0.657587
	119.616	-0.0674217	0.00146556	0.0535459	242.08	-0.0125614	0.195247	0.55296	482.736	0.182599	0.422222	0.654171
	119.7	-0.0593761	0.00610495	0.0633981	242.25	-0.0109591	0.191687	0.537344	483.075	0.18986	0.423737	0.654294
	119.784	-0.0589928	0.0106857	0.0602161	242.42	-0.0217273	0.192491	0.540868	483.414	0.188891	0.423091	0.637691
	119.868	-0.0442051	0.0112307	0.0609151	242.59	-0.0164889	0.19341	0.5324	483.753	0.190216	0.422524	0.628294
	119.952	-0.03736	0.00589272	0.0474043	242.76	-0.0148525	0.194281	0.535089	484.092	0.200565	0.425439	0.616411
	120.036	-0.0370328	0.00137149	0.0456924	242.93	-0.0066653	0.193683	0.535356	484.431	0.188191	0.421888	0.611689
	120.12	-0.027663	0.0133205	0.0524588	243.1	-0.00989286	0.196572	0.530231	484.77	0.180738	0.41718	0.606562
	120.204	-0.0252266	0.012854	0.0564582	243.27	-0.0186128	0.19772	0.516033	485.109	0.190002	0.41487	0.591371
	120.288	-0.0354829	0.0145306	0.0625723	243.44	-0.0101823	0.197946	0.505501	485.448	0.192247	0.408851	0.587894
	120.372	-0.0312101	0.0182494	0.06862	243.61	0.00352302	0.197953	0.498075	485.787	0.170872	0.403637	0.582033
	120.456	-0.0299117	0.0217675	0.0725253	243.78	0.00276524	0.198432	0.495732	486.126	0.165159	0.404134	0.587375
	120.54	-0.0434408	0.0177812	0.0714346	243.95	-0.00462319	0.198757	0.485408	486.465	0.157138	0.406396	0.596236
	120.624	-0.0524172	0.0147648	0.0705023	244.12	-0.015668	0.197322	0.488493	486.804	0.148567	0.404826	0.608934
	120.708	-0.0732674	0.00780176	0.0599304	244.29	-0.0172998	0.195561	0.486609	487.143	0.150728	0.404477	0.600359
	120.792	-0.0699924	0.00609903	0.0599668	244.46	-0.0135392	0.199072	0.500095	487.482	0.158855	0.407711	0.589955
	120.876	-0.0608011	0.00693534	0.0633161	244.63	-0.020041	0.198129	0.501399	487.821	0.154409	0.410871	0.590858
	120.96	-0.0746979	0.00104627	0.0587793	244.8	-0.0222105	0.201448	0.494682	488.16	0.159904	0.409046	0.600795
	121.044	-0.0851347	-0.000849055	0.039748	244.97	-0.0222015	0.200384	0.489776	488.499	0.15972	0.409424	0.588038
	121.128	-0.0796871	0.00973927	0.049886	245.14	-0.0183832	0.200511	0.490228	488.838	0.172279	0.410692	0.580901
	121.212	-0.0566079	0.0155538	0.0588564	245.31	-0.0201129	0.195082	0.473442	489.177	0.197358	0.407872	0.577616
	121.296	-0.0614522	0.00942961	0.0536885	245.48	-0.0320239	0.196474	0.477361	489.516	0.202756	0.407524	0.581783
	121.38	-0.0630651	0.00501876	0.0549118	245.65	-0.0351862	0.196158	0.478612	489.855	0.193793	0.406951	0.578674
	121.464	-0.0645893	-0.00268546	0.0510737	245.82	-0.030895	0.195565	0.470642	490.194	0.181257	0.407648	0.587584
	121.548	-0.0769674	-0.00386108	0.0562329	245.99	-0.0323039	0.193166	0.46879	490.533	0.187857	0.410124	0.595657
	121.632	-0.0894486	-0.00634954	0.0613045	246.16	-0.0274591	0.193181	0.463442	490.872	0.191126	0.409538	0.602911
	121.716	-0.094348	-0.00547314	0.0533065	246.33	-0.0475202	0.192951	0.479783	491.211	0.199098	0.411165	0.608151
	121.8	-0.110759	-0.0177952	0.0505648	246.5	-0.0388722	0.193118	0.48256	491.55	0.197254	0.413735	0.619506
	121.884	-0.108486	-0.0130444	0.0640681	246.67	-0.0372066	0.191174	0.494869	491.889	0.202315	0.418124	0.629257
	121.968	-0.0894828	-0.00331795	0.0679676	246.84	-0.0283706	0.192664	0.507522	492.228	0.196082	0.421501	0.632994
	122.052	-0.0948552	-0.00796214	0.0593182	247.01	-0.0245022	0.197639	0.52297	492.567	0.185508	0.42759	0.64768
	122.136	-0.0939984	-0.0118152	0.0456504	247.18	-0.0121035	0.200622	0.533226	492.906	0.183141	0.430218	0.659208
	122.22	-0.0888216	-0.0113972	0.0487334	247.35	0.00906761	0.203423	0.533317	493.245	0.173781	0.432537	0.678334
	122.304	-0.0797467	-0.00277715	0.0525031	247.52	0.0122545	0.20139	0.537813	493.584	0.171079	0.432688	0.690338
	122.388	-0.0645407	-0.00138872	0.0637437	247.69	0.00809218	0.197797	0.530464	493.923	0.176433	0.432223	0.705083
	122.472	-0.0676524	0.00142042	0.0824887	247.86	0.00207727	0.195509	0.528111	494.262	0.187737	0.431477	0.701679
	122.556	-0.0685688	0.000377099	0.0731855	248.03	-0.00464636	0.193973	0.510472	494.601	0.195035	0.431168	0.704058
	122.64	-0.0636645	-0.00156668	0.073887	248.2	-0.00713127	0.19545	0.51524	494.94	0.189561	0.430997	0.725387
	122.724	-0.0689204	-0.00148738	0.0711803	248.37	-0.0154638	0.194495	0.516315	495.279	0.171269	0.434159	0.726619
	122.808	-0.069722	-0.00526323	0.0718485	248.54	-0.0268446	0.1917	0.518688	495.618	0.180957	0.438801	0.727781
	122.892	-0.075074	-0.0137482	0.0590393	248.71	-0.0240977	0.194614	0.53056	495.957	0.198083	0.443624	0.737609
	122.976	-0.0694507	-0.0104829	0.0766669	248.88	-0.0129185	0.191934	0.527078	496.296	0.202664	0.449468	0.745547
	123.06	-0.0723791	-0.0103589	0.0790776	249.05	-0.0263018	0.191471	0.53305	496.635	0.202074	0.452075	0.760559
	123.144	-0.0649041	-0.00870811	0.0743358	249.22	-0.0236075	0.193293	0.530249	496.974	0.208119	0.455273	0.781956
	123.228	-0.068409	-0.00886455	0.0797386	249.39	-0.0285437	0.194726	0.522659	497.313	0.209905	0.454962	0.79071
	123.312	-0.0591422	-0.000152624	0.0963825	249.56	-0.0364729	0.191521	0.522479	497.652	0.229399	0.461002	0.792979
	123.396	-0.052708	-0.00132808	0.0962928	249.73	-0.0481134	0.192174	0.510274	497.991	0.231192	0.465406	0.797084
	123.48	-0.0415464	0.00919305	0.0983158	249.9	-0.059306	0.190956	0.511872	498.33	0.23345	0.470267	0.798723
	123.564	-0.0467191	0.00380753	0.102631	250.07	-0.0478985	0.191892	0.5084	498.669	0.235523	0.471893	0.79589
	123.648	-0.0632697	-0.00774793	0.108162	250.24	-0.0533762	0.192433	0.511094	499.008	0.232958	0.47459	0.80516
	123.732	-0.0684072	-0.00148394	0.125376	250.41	-0.0515513	0.189931	0.513842	499.347	0.219451	0.474453	0.814274
	123.816	-0.0701107	-0.00104832	0.129957	250.58	-0.0626755	0.186122	0.50492	499.686	0.216213	0.471624	0.806554
	123.9	-0.070685	0.00512423	0.141816	250.75	-0.0805438	0.183675	0.513428	500.025	0.206303	0.47092	0.807699
	123.984	-0.067144	0.0066721	0.141705	250.92	-0.0773556	0.187187	0.515713	500.364	0.209002	0.473192	0.799375
	124.068	-0.0628895	0.00636792	0.137284	251.09	-0.0746722	0.188536	0.513927	500.703	0.216259	0.476773	0.813669
	124.152	-0.0534875	0.00452361	0.128825	251.26	-0.0654742	0.187666	0.509164	501.042	0.211588	0.478377	0.82887
	124.236	-0.0680077	0.0109295	0.144298	251.43	-0.0593513	0.189112	0.520139	501.381	0.203504	0.480478	0.832639
	124.32	-0.0776482	0.00952278	0.146071	251.6	-0.0479985	0.188906	0.520695	501.72	0.203846	0.484686	0.834421
	124.404	-0.0710457	0.0156192	0.170601	251.77	-0.0359779	0.193612	0.525976	502.059	0.197343	0.48318	0.833304
	124.488	-0.0753513	0.0150588	0.169495	251.94	-0.0314184	0.196802	0.519581	502.398	0.194418	0.483147	0.831982
	124.572	-0.0726568	0.0190018	0.178045	252.11	-0.0343248	0.197334	0.512896	502.737	0.207431	0.483184	0.834192
	124.656	-0.0878297	0.0110694	0.157004	252.28	-0.0306369	0.201863	0.518751	503.076	0.214005	0.482878	0.835813
	124.74	-0.0979503	0.0101879	0.15295	252.45	-0.0267526	0.202103	0.513329	503.415	0.212947	0.48564	0.824361
	124.824	-0.100087	0.0140871	0.156483	252.62	-0.0404503	0.200348	0.524492	503.754	0.236518	0.488902	0.815702
	124.908	-0.101253	0.0154237	0.152165	252.79	-0.0398715	0.200203	0.5384	504.093	0.233469	0.491705	0.82
	124.992	-0.0929974	0.0123758	0.14545	252.96	-0.0444315	0.202407	0.546574	504.432	0.223934	0.488332	0.814288
	125.076	-0.0942122	0.0159277	0.157519	253.13	-0.042174	0.200889	0.550361	504.771	0.208003	0.485722	0.81515
	125.16	-0.0993326	0.0077801	0.161059	253.3	-0.0347966	0.199964	0.54449	505.11	0.204076	0.485437	0.80785
	125.244	-0.0930023	0.004773	0.144705	253.47	-0.0459847	0.198067	0.540727	505.449	0.19922	0.485015	0.814232
	125.328	-0.0754855	0.00723467	0.139754	253.64	-0.0521454	0.195429	0.527329	505.788	0.20555	0.486411	0.820951
	125.412	-0.0712439	0.00609743	0.135815	253.81	-0.0582531	0.196406	0.524393	506.127	0.201085	0.486336	0.817068
	125.496	-0.0692746	0.00356289	0.129192	253.98	-0.0600497	0.196838	0.529877	506.466	0.198536	0.48734	0.831858
	125.58	-0.0632299	-0.00173193	0.10485	254.15	-0.0641235	0.193911	0.524971	506.805	0.218659	0.485724	0.82561
	125.664	-0.0628422	1.93006e-05	0.105387	254.32	-0.0620619	0.191903	0.528303	507.144	0.218658	0.485346	0.825312
	125.748	-0.0545374	0.00775011	0.103305	254.49	-0.0765843	0.192267	0.532455	507.483	0.209596	0.483775	0.810026
	125.832	-0.0571824	0.0124618	0.1037	254.66	-0.0860972	0.193956	0.535645	507.822	0.214285	0.484759	0.81488
	125.916	-0.0702737	0.00972418	0.0951251	254.83	-0.0857348	0.194109	0.53693	508.161	0.222024	0.482862	0.807461
	126	-0.0613808	0.0141543	0.0946799	255	-0.0910101	0.194365	0.529877	508.5	0.220675	0.484213	0.803936
	126.084	-0.0597774	0.0124331	0.0843586	255.17	-0.0888396	0.19148	0.531508	508.839	0.232961	0.486526	0.797763
	126.168	-0.0516915	0.0181178	0.0898747	255.34	-0.0841116	0.189182	0.533913	509.178	0.23951	0.48666	0.801258
	126.252	-0.047978	0.0187384	0.105604	255.51	-0.0868241	0.185179	0.535249	509.517	0.231074	0.487572	0.79949
	126.336	-0.0329632	0.0265197	0.11358	255.68	-0.0794869	0.183336	0.526113	509.856	0.22781	0.486201	0.797944
	126.42	-0.0128118	0.0357619	0.128892	255.85	-0.0805646	0.182476	0.51932	510.195	0.233392	0.481896	0.798223
	126.504	-0.00178404	0.0368877	0.127749	256.02	-0.0754346	0.181029	0.516495	510.534	0.221141	0.481577	0.798396
	126.588	0.00474387	0.037175	0.125288	256.19	-0.064894	0.17984	0.515198	510.873	0.221579	0.479684	0.785927
	126.672	-0.00889147	0.0353886	0.123088	256.36	-0.0447613	0.181262	0.505356	511.212	0.228756	0.477901	0.771807
	126.756	-0.00840353	0.0339962	0.117155	256.53	-0.0468715	0.181973	0.509441	511.551	0.241095	0.4796	0.772158
	126.84	-0.000644887	0.0416315	0.116816	256.7	-0.0461686	0.182605	0.522433	511.89	0.239286	0.475789	0.777949
	126.924	0.00680197	0.0501927	0.121009	256.87	-0.0430866	0.184096	0.5305	512.229	0.24752	0.476827	0.777996
	127.008	0.0075991	0.04882	0.11287	257.04	-0.0338835	0.18682	0.537511	512.568	0.228562	0.4761	0.772543
	127.092	0.00418239	0.0499142	0.103809	257.21	-0.0297885	0.186321	0.529968	512.907	0.21407	0.475705	0.766245
	127.176	-0.00612461	0.0557833	0.114213	257.38	-0.0268128	0.186117	0.526711	513.246	0.217629	0.47726	0.759453
	127.26	-0.0101349	0.0585393	0.122156	257.55	-0.0120009	0.18839	0.517156	513.585	0.224149	0.4798	0.76085
	127.344	-0.0083963	0.0552884	0.115392	257.72	-0.0181385	0.188987	0.50972	513.924	0.212002	0.477265	0.757438
	127.428	-0.0181471	0.0474472	0.115394	257.89	0.00319596	0.192057	0.502954	514.263	0.22183	0.477367	0.749288
	127.512	-0.0147584	0.0438017	0.099254	258.06	0.00617302	0.193371	0.51077	514.602	0.22029	0.480361	0.743622
	127.596	-0.00106873	0.045233	0.0960868	258.23	0.0114635	0.195677	0.515013	514.941	0.208983	0.483516	0.749877
	127.68	0.00680751	0.0501354	0.0960274	258.4	0.00322541	0.194111	0.523335	515.28	0.21517	0.486695	0.759057
	127.764	0.00447126	0.0406153	0.0879551	258.57	0.00369265	0.198147	0.520316	515.619	0.204358	0.487082	0.769139
	127.848	0.00396525	0.0354702	0.0879008	258.74	-0.00487973	0.19755	0.518611	515.958	0.202597	0.485908	0.760255
	127.932	0.0163635	0.0317213	0.0632754	258.91	-0.000705551	0.20127	0.519192	516.297	0.199298	0.486499	0.762233
	128.016	0.0110427	0.0306023	0.065032	259.08	-0.00733266	0.203193	0.527693	516.636	0.195685	0.488262	0.782216
	128.1	0.000971834	0.0248973	0.0605802	259.25	-0.00628834	0.205074	0.535466	516.975	0.198707	0.488618	0.790944
	128.184	-0.0116478	0.0251224	0.059022	259.42	-0.00539407	0.208046	0.533875	517.314	0.188706	0.482891	0.78449
	128.268	-0.0140252	0.0294208	0.0707395	259.59	-0.0171383	0.20974	0.535542	517.653	0.191533	0.483764	0.786015
	128.352	0.000649555	0.0343787	0.067171	259.76	-0.0168405	0.21022	0.543021	517.992	0.197277	0.484975	0.795989
	128.436	0.0165277	0.0373228	0.0599173	259.93	-0.0180219	0.213747	0.542726	518.331	0.171078	0.485895	0.807397
	128.52	0.00994225	0.0347301	0.0551324	260.1	-0.0143265	0.216593	0.550623	518.67	0.17211	0.490128	0.820059
	128.604	0.00296349	0.0314371	0.0554785	260.27	-0.012284	0.215233	0.549181	519.009	0.168887	0.489647	0.820285
	128.688	0.00155017	0.0326022	0.0532744	260.44	-0.0133282	0.215376	0.545824	519.348	0.197991	0.492833	0.819447
	128.772	0.00311877	0.0267855	0.0452403	260.61	-0.0167555	0.215778	0.54619	519.687	0.192302	0.493427	0.81388
	128.856	0.00368468	0.0263662	0.0430683	260.78	-0.00458691	0.219435	0.544491	520.026	0.179767	0.493831	0.814369
	128.94	-0.00148109	0.0245785	0.047278	260.95	-0.0129236	0.220175	0.549933	520.365	0.179842	0.493216	0.798155
	129.024	-0.0201174	0.0143389	0.0466153	261.12	-0.0166817	0.220989	0.556424	520.704	0.193323	0.498739	0.81166
	129.108	-0.0188919	0.00981899	0.0428102	261.29	-0.0207689	0.221853	0.556149	521.043	0.193957	0.500914	0.823409
	129.192	-0.0317361	0.0021792	0.0290289	261.46	-0.0125857	0.223733	0.552236	521.382	0.194251	0.499571	0.819945
	129.276	-0.0365533	-0.00163399	0.0325067	261.63	-0.0173379	0.221948	0.547068	521.721	0.194876	0.499161	0.812505
	129.36	-0.0431408	-0.00531271	0.0332609	261.8	-0.0155332	0.223955	0.549142	522.06	0.190118	0.496402	0.81955
	129.444	-0.0304198	0.00195286	0.0333996	261.97	-0.0203258	0.222866	0.549448	522.399	0.177888	0.496217	0.818401
	129.528	-0.0429968	0.000378497	0.0398366	262.14	-0.0222545	0.22375	0.556214	522.738	0.175792	0.497989	0.820079
	129.612	-0.0553265	-0.00438966	0.0403873	262.31	-0.0254861	0.222967	0.543223	523.077	0.167019	0.500123	0.824855
	129.696	-0.0520024	-0.00549357	0.0373757	262.48	-0.0224734	0.223743	0.533874	523.416	0.175114	0.500314	0.821025
	129.78	-0.0434163	-0.00388702	0.0410355	262.65	-0.0327145	0.225261	0.535695	523.755	0.177583	0.505052	0.818422
	129.864	-0.0502781	-0.00610061	0.031684	262.82	-0.0306392	0.223496	0.536233	524.094	0.18542	0.510389	0.840017
	129.948	-0.0550288	-0.0099238	0.0280846	262.99	-0.0421832	0.224224	0.533221	524.433	0.18679	0.513633	0.836843
	130.032	-0.05541	-0.0154521	0.0311786	263.16	-0.0619716	0.223893	0.53127	524.772	0.184489	0.515867	0.829507
	130.116	-0.0584562	-0.0186666	0.0379501	263.33	-0.0561521	0.220216	0.526045	525.111	0.189254	0.517942	0.832133
	130.2	-0.066121	-0.0217258	0.0360856	263.5	-0.0626772	0.218175	0.517476	525.45	0.185673	0.522486	0.84114
	130.284	-0.0700698	-0.0214542	0.0370534	263.67	-0.0622318	0.220192	0.505439	525.789	0.185578	0.525293	0.841207
	130.368	-0.0773141	-0.0255008	0.0399333	263.84	-0.0789074	0.215776	0.505445	526.128	0.169204	0.524733	0.847709
	130.452	-0.0659619	-0.0247868	0.0427064	264.01	-0.0778658	0.215842	0.503118	526.467	0.178237	0.524569	0.863344
	130.536	-0.0568218	-0.0246203	0.0381031	264.18	-0.0896435	0.213158	0.497839	526.806	0.199289	0.525435	0.870425
	130.62	-0.0593627	-0.0234759	0.0444623	264.35	-0.087832	0.214468	0.501266	527.145	0.2078	0.528672	0.885488
	130.704	-0.0531889	-0.019994	0.0390524	264.52	-0.0939992	0.211365	0.491285	527.484	0.207429	0.526871	0.878683
	130.788	-0.0490766	-0.0124552	0.041628	264.69	-0.0934019	0.215583	0.510432	527.823	0.206442	0.527305	0.881531
	130.872	-0.0366515	-0.00911674	0.0407248	264.86	-0.0982435	0.214154	0.514276	528.162	0.197604	0.526949	0.876976
	130.956	-0.0321755	-0.0111244	0.0382725	265.03	-0.0941439	0.218149	0.526415	528.501	0.211108	0.529517	0.88179
	131.04	-0.0331412	-0.00967729	0.0320822	265.2	-0.0964716	0.217524	0.530621	528.84	0.211114	0.52886	0.866761
	131.124	-0.0448591	-0.0142835	0.0356907	265.37	-0.104206	0.214901	0.5367	529.179	0.220993	0.530267	0.863145
	131.208	-0.0370699	-0.0114298	0.0252315	265.54	-0.102321	0.213093	0.53607	529.518	0.223372	0.52911	0.857499
	131.292	-0.0453576	-0.0109827	0.0256882	265.71	-0.102439	0.212351	0.55525	529.857	0.232027	0.527137	0.854853
	131.376	-0.0434715	-0.0166706	0.00739242	265.88	-0.118786	0.208087	0.552411	530.196	0.236466	0.529318	0.86364
	131.46	-0.047	-0.0228491	-0.0040118	266.05	-0.0968805	0.206416	0.545714	530.535	0.233605	0.527621	0.874331
	131.544	-0.0368183	-0.0200864	-0.00561129	266.22	-0.104635	0.20566	0.533023	530.874	0.235824	0.528477	0.865814
	131.628	-0.0362597	-0.0182608	-0.00589041	266.39	-0.0871912	0.206891	0.5195	531.213	0.241461	0.527978	0.875114
	131.712	-0.0305637	-0.016469	-0.00678123	266.56	-0.0784992	0.209507	0.515491	531.552	0.238075	0.526491	0.884237
	131.796	-0.0311445	-0.0190857	-0.00978054	266.73	-0.0886635	0.209155	0.509867	531.891	0.243152	0.522572	0.882086
	131.88	-0.0315023	-0.0197757	0.00119854	266.9	-0.096156	0.208787	0.495538	532.23	0.249115	0.517553	0.880091
	131.964	-0.0473217	-0.0247076	0.00397571	267.07	-0.102941	0.208463	0.508349	532.569	0.235801	0.518125	0.893757
	132.048	-0.0411753	-0.0169037	0.0249697	267.24	-0.0932276	0.211679	0.509582	532.908	0.234936	0.517442	0.88791
	132.132	-0.0407539	-0.0183856	0.022386	267.41	-0.0955009	0.214018	0.501215	533.247	0.247066	0.518726	0.879963
	132.216	-0.0504667	-0.0257443	0.0123161	267.58	-0.10975	0.215182	0.509751	533.586	0.252203	0.517861	0.871533
	132.3	-0.0577493	-0.0277941	0.0141151	267.75	-0.11443	0.211919	0.511252	533.925	0.245235	0.519261	0.852879
	132.384	-0.0545002	-0.0198378	0.0181037	267.92	-0.101315	0.214268	0.514222	534.264	0.244102	0.520111	0.85134
	132.468	-0.0593993	-0.0206017	0.0120472	268.09	-0.106358	0.207117	0.496606	534.603	0.248605	0.519126	0.837168
	132.552	-0.0590169	-0.0264829	0.00928532	268.26	-0.104537	0.205932	0.477688	534.942	0.261615	0.518887	0.832918
	132.636	-0.0481033	-0.0218943	0.0185238	268.43	-0.10785	0.202362	0.454631	535.281	0.261183	0.519297	0.839215
	132.72	-0.074725	-0.0286942	0.00690729	268.6	-0.103867	0.201619	0.437754	535.62	0.26534	0.520266	0.8476
	132.804	-0.0653403	-0.0263373	0.0132902	268.77	-0.0962612	0.205675	0.41997	535.959	0.286252	0.51927	0.852727
	132.888	-0.0533194	-0.0272726	0.0234318	268.94	-0.0983136	0.21084	0.417989	536.298	0.282871	0.519006	0.860519
	132.972	-0.0433563	-0.02205	0.0278916	269.11	-0.102958	0.213182	0.416564	536.637	0.28251	0.520752	0.860308
	133.056	-0.0452351	-0.0203041	0.0294521	269.28	-0.0983599	0.215732	0.426559	536.976	0.271982	0.520604	0.848918
	133.14	-0.0610305	-0.0218929	0.0389701	269.45	-0.106886	0.21663	0.429639	537.315	0.276752	0.521092	0.838877
	133.224	-0.0593507	-0.0261577	0.0221847	269.62	-0.104099	0.215506	0.448281	537.654	0.269879	0.519897	0.84824
	133.308	-0.0640225	-0.0250679	0.0267554	269.79	-0.110627	0.212268	0.45976	537.993	0.266595	0.517513	0.847526
	133.392	-0.0724524	-0.0257081	0.0369025	269.96	-0.110819	0.205926	0.451248	538.332	0.269354	0.521902	0.844902
	133.476	-0.0750414	-0.024435	0.0439453	270.13	-0.107955	0.20405	0.449965	538.671	0.27552	0.525759	0.853652
	133.56	-0.0702206	-0.0221528	0.0342546	270.3	-0.100193	0.203625	0.453079	539.01	0.282364	0.526712	0.853937
	133.644	-0.0705582	-0.0195385	0.0331509	270.47	-0.103068	0.201604	0.449415	539.349	0.296531	0.527423	0.843968
	133.728	-0.081996	-0.0213518	0.0258865	270.64	-0.0988673	0.201418	0.442849	539.688	0.306402	0.528206	0.853338
	133.812	-0.0941794	-0.0228526	0.0345056	270.81	-0.0929943	0.202315	0.456776	540.027	0.306961	0.530078	0.866173
	133.896	-0.0922134	-0.0226787	0.0377641	270.98	-0.0790001	0.204042	0.452225	540.366	0.298639	0.532931	0.882131
	133.98	-0.0914514	-0.0271604	0.0266768	271.15	-0.0772765	0.206069	0.441502	540.705	0.293338	0.526761	0.906689
	134.064	-0.0970899	-0.0290911	0.027076	271.32	-0.0867284	0.207303	0.434676	541.044	0.296734	0.526583	0.923631
	134.148	-0.093651	-0.0308155	0.0293392	271.49	-0.0903909	0.209408	0.440927	541.383	0.294254	0.530326	0.947802
	134.232	-0.0608745	-0.0169685	0.0254677	271.66	-0.0981721	0.206894	0.441045	541.722	0.297092	0.534367	0.958581
	134.316	-0.0439195	-0.0151804	0.0112308	271.83	-0.0982297	0.203972	0.437108	542.061	0.298071	0.533056	0.961093
	134.4	-0.0239743	-0.0110004	0.00964159	272	-0.0966464	0.203683	0.4476	542.4	0.294401	0.535898	0.965725
	134.484	-0.0306438	-0.0121763	0.00358909	272.17	-0.0932499	0.199607	0.455864	542.739	0.273893	0.536719	0.962293
	134.568	-0.0198505	-0.00810671	0.0142484	272.34	-0.0775965	0.196194	0.450373	543.078	0.277425	0.539427	0.961496
	134.652	-0.0194101	-0.00504931	0.0173385	272.51	-0.0718265	0.194846	0.442379	543.417	0.279816	0.537873	0.960441
	134.736	-0.016166	-0.00595735	0.0129274	272.68	-0.0633878	0.191872	0.432731	543.756	0.278122	0.537472	0.969394
	134.82	-0.00904229	-0.00140718	0.0109939	272.85	-0.0705649	0.190496	0.427217	544.095	0.264821	0.537753	0.981423
	134.904	-0.0100523	-0.00218941	0.00820285	273.02	-0.0734541	0.193088	0.418301	544.434	0.276891	0.538565	0.977804
	134.988	-0.0247075	-0.00502182	0.0111946	273.19	-0.0766164	0.192385	0.409777	544.773	0.281997	0.540777	0.981281
	135.072	-0.0299639	-0.0065069	0.00697549	273.36	-0.0673558	0.194841	0.402179	545.112	0.275775	0.536878	0.987948
	135.156	-0.0346524	-0.00410853	0.013646	273.53	-0.0601996	0.197458	0.400765	545.451	0.280058	0.537558	1.00078
	135.24	-0.0409907	-0.00864571	0.0122535	273.7	-0.0647199	0.1962	0.396049	545.79	0.270125	0.537485	0.993514
	135.324	-0.0507075	-0.00943227	0.0165009	273.87	-0.0594421	0.195074	0.378793	546.129	0.26901	0.536065	1.00873
	135.408	-0.0590217	-0.0145104	0.0144892	274.04	-0.0619521	0.191072	0.374432	546.468	0.261982	0.535143	1.00908
	135.492	-0.0707364	-0.0117417	0.0261119	274.21	-0.0744748	0.188166	0.36656	546.807	0.247153	0.53441	1.00954
	135.576	-0.0665013	-0.00182755	0.0396982	274.38	-0.0726952	0.184265	0.356536	547.146	0.255818	0.532294	1.01114
	135.66	-0.0583691	0.00180736	0.036132	274.55	-0.0679672	0.18329	0.359159	547.485	0.265615	0.537812	1.00907
	135.744	-0.0746016	-0.00252884	0.0418568	274.72	-0.0526507	0.182464	0.362255	547.824	0.2719	0.539315	1.01346
	135.828	-0.0696342	0.00216376	0.0524072	274.89	-0.0519725	0.18264	0.360077	548.163	0.271158	0.537266	1.00832
	135.912	-0.0671213	-0.00475826	0.0373302	275.06	-0.067047	0.181552	0.362222	548.502	0.26591	0.533482	1.01148
	135.996	-0.0647398	-0.0104148	0.0470106	275.23	-0.0571974	0.185518	0.371677	548.841	0.272438	0.534896	1.00933
	136.08	-0.0594028	-0.0114382	0.0390136	275.4	-0.0599772	0.18497	0.349542	549.18	0.273553	0.532606	1.00111
	136.164	-0.0456138	-0.0142439	0.0296844	275.57	-0.0640404	0.18488	0.332503	549.519	0.290704	0.530894	1.00122
	136.248	-0.045761	-0.0218117	0.00792125	275.74	-0.0647034	0.189251	0.330046	549.858	0.2906	0.525924	1.00089
	136.332	-0.065217	-0.0330394	-0.00149665	275.91	-0.0573316	0.192957	0.329683	550.197	0.284129	0.525302	1.01375
	136.416	-0.0552184	-0.0319012	-0.00438586	276.08	-0.0665423	0.19361	0.329375	550.536	0.302591	0.52577	1.01835
	136.5	-0.065082	-0.0381758	-0.0169375	276.25	-0.0574046	0.193127	0.327487	550.875	0.311633	0.524291	1.01624
	136.584	-0.0614663	-0.0357031	-0.0175541	276.42	-0.0531816	0.192587	0.319801	551.214	0.298864	0.524074	1.02345
	136.668	-0.075673	-0.04301	-0.0198077	276.59	-0.0553279	0.189456	0.315179	551.553	0.302739	0.525582	1.02774
	136.752	-0.0784669	-0.0461245	-0.0170851	276.76	-0.0694908	0.186186	0.327573	551.892	0.305236	0.525887	1.02896
	136.836	-0.0865239	-0.0483182	-0.0195846	276.93	-0.0737002	0.186347	0.330701	552.231	0.303492	0.528271	1.02413
	136.92	-0.0840415	-0.0425364	-0.0151251	277.1	-0.0746329	0.185849	0.328071	552.57	0.312038	0.53038	1.03831
	137.004	-0.0866041	-0.0418509	-0.00286558	277.27	-0.0719068	0.188055	0.331606	552.909	0.311694	0.529644	1.02655
	137.088	-0.0721848	-0.042985	-0.0112359	277.44	-0.0659602	0.190297	0.334748	553.248	0.318782	0.528179	1.03711
	137.172	-0.062102	-0.0418478	-0.0025158	277.61	-0.0559062	0.188565	0.330061	553.587	0.321941	0.527415	1.04413
	137.256	-0.0686979	-0.0433789	-0.00551808	277.78	-0.0468269	0.188541	0.324601	553.926	0.315437	0.529194	1.04831
	137.34	-0.0612342	-0.0393837	0.000680807	277.95	-0.0398819	0.189675	0.313793	554.265	0.316066	0.527439	1.04776
	137.424	-0.0628655	-0.036528	0.00994756	278.12	-0.0546019	0.187089	0.31057	554.604	0.321651	0.526247	1.04605
	137.508	-0.0630772	-0.0343879	0.017224	278.29	-0.0535749	0.186371	0.31191	554.943	0.327756	0.523869	1.04007
	137.592	-0.0625148	-0.0340717	0.0218977	278.46	-0.0506533	0.185151	0.309649	555.282	0.335619	0.526953	1.04014
	137.676	-0.074945	-0.0311662	0.0311033	278.63	-0.0572621	0.183525	0.298173	555.621	0.324265	0.525965	1.03493
	137.76	-0.0740882	-0.0328424	0.0291575	278.8	-0.0460283	0.179833	0.307366	555.96	0.314924	0.528507	1.03705
	137.844	-0.0692267	-0.0286632	0.0203387	278.97	-0.0458621	0.181078	0.320343	556.299	0.315622	0.528296	1.04534
	137.928	-0.0608092	-0.0270871	0.01693	279.14	-0.0510568	0.17655	0.324317	556.638	0.327764	0.531784	1.051
	138.012	-0.0488862	-0.016421	0.0353068	279.31	-0.0571034	0.168997	0.323926	556.977	0.311228	0.533324	1.0489
	138.096	-0.0554536	-0.0191447	0.0227569	279.48	-0.042188	0.170387	0.32115	557.316	0.301009	0.533606	1.04794
	138.18	-0.0479026	-0.00883053	0.0234737	279.65	-0.0388203	0.169621	0.323669	557.655	0.309732	0.535298	1.06049
	138.264	-0.0422084	-0.0122007	0.0180194	279.82	-0.0270325	0.169068	0.314686	557.994	0.301788	0.53296	1.05977
	138.348	-0.0302895	0.000938291	0.0277538	279.99	-0.00639305	0.172047	0.315284	558.333	0.296369	0.533068	1.05654
	138.432	-0.0522656	0.00138816	0.0370042	280.16	0.00247298	0.172367	0.310934	558.672	0.295841	0.535543	1.06374
	138.516	-0.0633779	0.00375458	0.0575274	280.33	0.00815809	0.169843	0.303751	559.011	0.294639	0.529589	1.05809
	138.6	-0.0852473	0.000623284	0.0646841	280.5	0.0185724	0.170727	0.314493	559.35	0.27564	0.529274	1.05346
	138.684	-0.0878345	0.00263644	0.074614	280.67	0.0129111	0.169304	0.314867	559.689	0.265049	0.531424	1.06297
	138.768	-0.0780904	0.0112588	0.0700749	280.84	0.00195486	0.171113	0.317593	560.028	0.258579	0.532998	1.05357
	138.852	-0.0775731	0.0105782	0.0665368	281.01	0.00527746	0.173871	0.319017	560.367	0.249366	0.534192	1.03901
	138.936	-0.0866829	0.00971221	0.0539851	281.18	-0.00187448	0.171622	0.332405	560.706	0.244605	0.534141	1.02908
	139.02	-0.101174	0.00592375	0.0627631	281.35	-0.0147056	0.171871	0.345605	561.045	0.242136	0.534129	1.02814
	139.104	-0.0983217	0.00997189	0.0757351	281.52	-0.0108393	0.168784	0.345306	561.384	0.24675	0.535678	1.02135
	139.188	-0.0951058	0.00549577	0.0703512	281.69	-0.00270796	0.169789	0.337227	561.723	0.243884	0.538196	1.02314
	139.272	-0.0845963	0.00894754	0.0708961	281.86	0.00817317	0.170276	0.348094	562.062	0.235868	0.536896	1.02219
	139.356	-0.0777418	0.00885852	0.0595494	282.03	-0.000921527	0.16616	0.361294	562.401	0.234889	0.533892	1.00994
	139.44	-0.0615577	0.0148964	0.0637674	282.2	-0.011843	0.165302	0.371904	562.74	0.234496	0.532696	1.00598
	139.524	-0.0535221	0.0167526	0.0671816	282.37	-0.0195749	0.160912	0.376834	563.079	0.227347	0.535007	1.00139
	139.608	-0.0315053	0.0222459	0.0718377	282.54	-0.0181043	0.160816	0.365285	563.418	0.220575	0.534042	1.0047
	139.692	-0.0272014	0.0176432	0.0593047	282.71	-0.0111214	0.164483	0.367631	563.757	0.231095	0.534148	1.00269
	139.776	-0.0199989	0.022416	0.066434	282.88	-0.0155308	0.164379	0.378672	564.096	0.232494	0.533733	1.00777
	139.86	-0.0211722	0.0163212	0.0680248	283.05	-0.0185333	0.166184	0.384738	564.435	0.239242	0.537291	1.00725
	139.944	-0.0186511	0.01369	0.0655286	283.22	-0.0329779	0.165256	0.40265	564.774	0.242257	0.540474	1.00749
	140.028	-0.0442648	0.00631152	0.0669543	283.39	-0.0451798	0.170383	0.407393	565.113	0.249779	0.541787	1.02134
	140.112	-0.0328322	0.0112531	0.0746673	283.56	-0.0407203	0.173696	0.4141	565.452	0.24397	0.541931	1.03151
	140.196	-0.0321308	0.0109517	0.0774335	283.73	-0.046579	0.176591	0.430032	565.791	0.251102	0.545188	1.04095
	140.28	-0.0340179	0.00871142	0.0761232	283.9	-0.0647872	0.175537	0.425121	566.13	0.258371	0.543582	1.03932
	140.364	-0.0245202	0.00932299	0.0813677	284.07	-0.0613171	0.174726	0.427553	566.469	0.254459	0.542192	1.05491
	140.448	-0.0407657	0.00210271	0.0757686	284.24	-0.0549328	0.170575	0.425969	566.808	0.254405	0.542069	1.07092
	140.532	-0.0504356	0.00222249	0.0853835	284.41	-0.0664414	0.166383	0.434558	567.147	0.253949	0.541514	1.07893
	140.616	-0.0560509	-0.00541766	0.0675305	284.58	-0.0779239	0.170649	0.43227	567.486	0.25098	0.54017	1.08073
	140.7	-0.0516228	-0.00715691	0.0579222	284.75	-0.0741356	0.168992	0.431971	567.825	0.249873	0.541842	1.07868
	140.784	-0.0587482	-0.0106633	0.0440586	284.92	-0.078177	0.176055	0.438453	568.164	0.231645	0.53826	1.08068
	140.868	-0.0513059	-0.00984372	0.044231	285.09	-0.078246	0.174208	0.432592	568.503	0.231952	0.540807	1.07603
	140.952	-0.0401892	-0.0106051	0.0425833	285.26	-0.0740875	0.177481	0.415974	568.842	0.230116	0.540201	1.08314
	141.036	-0.0474252	-0.012405	0.0490279	285.43	-0.0637562	0.180285	0.403551	569.181	0.230885	0.53974	1.09337
	141.12	-0.0753451	-0.0182824	0.0623865	285.6	-0.0687993	0.181777	0.39678	569.52	0.232123	0.538323	1.09704
	141.204	-0.0783084	-0.0227197	0.0607319	285.77	-0.0622723	0.185609	0.390784	569.859	0.237281	0.54164	1.11351
	141.288	-0.0920206	-0.0320831	0.0517728	285.94	-0.0716665	0.185015	0.409256	570.198	0.231502	0.542425	1.10496
	141.372	-0.106703	-0.0316626	0.0651199	286.11	-0.0684996	0.187134	0.408387	570.537	0.230761	0.541183	1.10829
	141.456	-0.119048	-0.0332955	0.056229	286.28	-0.0731878	0.189586	0.405418	570.876	0.237105	0.538625	1.09703
	141.54	-0.124306	-0.0353877	0.0460221	286.45	-0.0612452	0.18914	0.399357	571.215	0.23228	0.533848	1.08022
	141.624	-0.121602	-0.0313646	0.0555812	286.62	-0.058232	0.190271	0.386625	571.554	0.234387	0.532286	1.07602
	141.708	-0.114127	-0.0298317	0.0524926	286.79	-0.0530683	0.185546	0.382896	571.893	0.236846	0.53268	1.06775
	141.792	-0.119552	-0.0346729	0.0371779	286.96	-0.0689162	0.186224	0.387544	572.232	0.247169	0.53451	1.06104
	141.876	-0.122651	-0.035937	0.0371179	287.13	-0.0724731	0.184165	0.380641	572.571	0.230093	0.53114	1.06003
	141.96	-0.108473	-0.0327025	0.0414656	287.3	-0.0593884	0.183061	0.375667	572.91	0.223349	0.534514	1.06076
	142.044	-0.107052	-0.0371632	0.0267108	287.47	-0.0581249	0.185692	0.371679	573.249	0.224391	0.53494	1.05058
	142.128	-0.10941	-0.0301096	0.033387	287.64	-0.0647983	0.187991	0.364476	573.588	0.230035	0.535329	1.04459
	142.212	-0.120333	-0.0320154	0.0187259	287.81	-0.0633587	0.190314	0.35812	573.927	0.220388	0.534798	1.04814
	142.296	-0.123571	-0.0271691	0.0292238	287.98	-0.0438328	0.191792	0.349542	574.266	0.211215	0.533329	1.04734
	142.38	-0.128411	-0.0269708	0.0383044	288.15	-0.0392101	0.194575	0.350174	574.605	0.20096	0.531776	1.05474
	142.464	-0.127493	-0.0286325	0.0331349	288.32	-0.0333431	0.19362	0.346526	574.944	0.207756	0.535401	1.04794
	142.548	-0.129495	-0.0268799	0.0341913	288.49	-0.0352493	0.194429	0.344981	575.283	0.218173	0.534022	1.04939
	142.632	-0.117722	-0.0261457	0.0399511	288.66	-0.0330068	0.195721	0.353264	575.622	0.230062	0.535428	1.04663
	142.716	-0.111901	-0.0238454	0.0449218	288.83	-0.0484121	0.197257	0.365254	575.961	0.232563	0.537927	1.05201
	142.8	-0.108549	-0.0291604	0.0382167	289	-0.0572319	0.197381	0.360321	576.3	0.229392	0.539655	1.05262
	142.884	-0.121059	-0.0239913	0.0369501	289.17	-0.0381901	0.197477	0.360176	576.639	0.225662	0.535539	1.02682
	142.968	-0.120682	-0.0150242	0.0460101	289.34	-0.046338	0.197456	0.352295	576.978	0.240551	0.536304	1.03442
	143.052	-0.120871	-0.0146402	0.0394845	289.51	-0.0503262	0.196029	0.35095	577.317	0.246844	0.536359	1.02735
	143.136	-0.125941	-0.0121477	0.039519	289.68	-0.0302432	0.19749	0.362703	577.656	0.241665	0.539771	1.02621
	143.22	-0.117872	-0.00315453	0.0482578	289.85	-0.031945	0.201254	0.363348	577.995	0.231237	0.541521	1.03009
	143.304	-0.113401	-0.00293668	0.0455218	290.02	-0.0332684	0.201312	0.375739	578.334	0.232568	0.544241	1.02862
	143.388	-0.108795	-0.00583373	0.0305202	290.19	-0.0381997	0.202882	0.384293	578.673	0.228919	0.544274	1.02976
	143.472	-0.0980149	0.000520104	0.0410301	290.36	-0.0284277	0.203457	0.375523	579.012	0.230354	0.543985	1.01336
	143.556	-0.0916409	-0.00264747	0.0448096	290.53	-0.0192422	0.203417	0.375574	579.351	0.244476	0.544665	0.997311
	143.64	-0.0890142	0.000536842	0.0346688	290.7	-0.0312825	0.203224	0.378224	579.69	0.251457	0.542294	0.998436
	143.724	-0.0924435	0.00360284	0.0400765	290.87	-0.0260548	0.202384	0.383646	580.029	0.262455	0.545956	0.990413
	143.808	-0.0843564	0.00167842	0.0380905	291.04	-0.0216555	0.201572	0.380164	580.368	0.25129	0.548315	0.98191
	143.892	-0.0722042	0.00624345	0.0414868	291.21	-0.0112396	0.202151	0.388511	580.707	0.256095	0.550365	0.974384
	143.976	-0.0766274	0.00954372	0.0469114	291.38	-0.0112046	0.204086	0.4049	581.046	0.286579	0.556166	0.976958
	144.06	-0.0706593	0.00916635	0.0459439	291.55	-0.00964929	0.203467	0.405006	581.385	0.3017	0.557379	0.972012
	144.144	-0.0754652	0.0105591	0.0526202	291.72	-0.00716306	0.204603	0.403224	581.724	0.311324	0.559729	0.982221
	144.228	-0.0698708	0.00994001	0.0609378	291.89	-0.011904	0.201868	0.405119	582.063	0.316514	0.558906	0.989618
	144.312	-0.053667	0.00858586	0.0581354	292.06	-0.0296152	0.199551	0.412745	582.402	0.323765	0.559562	0.989519
	144.396	-0.0640945	0.00855919	0.0699843	292.23	-0.0165547	0.19919	0.404544	582.741	0.331996	0.562903	0.988162
	144.48	-0.0517714	0.0154044	0.0761444	292.4	0.00835853	0.203425	0.41423	583.08	0.339522	0.562382	0.984036
	144.564	-0.0437768	0.0135475	0.0641052	292.57	-0.00745219	0.203723	0.425307	583.419	0.341703	0.564843	0.996684
	144.648	-0.0296224	0.0178885	0.0686871	292.74	0.00555292	0.204646	0.422729	583.758	0.351323	0.56877	0.998819
	144.732	-0.020146	0.0220744	0.0699604	292.91	0.00702985	0.203774	0.420859	584.097	0.366669	0.572205	0.998093
	144.816	-0.00801835	0.0202872	0.0622868	293.08	-0.00820723	0.197445	0.428865	584.436	0.361932	0.571416	1.0056
	144.9	-0.0184681	0.0154164	0.069595	293.25	-0.022671	0.194647	0.419728	584.775	0.374163	0.575875	1.00913
	144.984	-0.021414	0.0159966	0.0608132	293.42	-0.0142475	0.194064	0.411023	585.114	0.371308	0.575292	1.01616
	145.068	-0.0206762	0.0163107	0.0630979	293.59	-0.00801479	0.195632	0.413305	585.453	0.370816	0.574485	1.00369
	145.152	-0.0080757	0.0214493	0.0574555	293.76	-0.0112832	0.194515	0.413938	585.792	0.359645	0.576048	1.00707
	145.236	-0.011486	0.0245283	0.0536243	293.93	-0.0119357	0.19561	0.413505	586.131	0.361161	0.582468	1.00993
	145.32	-0.0155479	0.0189366	0.0551644	294.1	-0.00173496	0.201748	0.422863	586.47	0.369987	0.58529	0.994108
	145.404	-0.0122673	0.0232185	0.0573039	294.27	-0.000494816	0.204706	0.42958	586.809	0.392471	0.586476	0.983005
	145.488	0.000404982	0.0229715	0.0475336	294.44	0.00770073	0.208655	0.439884	587.148	0.39558	0.58616	0.970022
	145.572	-0.00929732	0.0165595	0.0405698	294.61	0.0078602	0.205357	0.433574	587.487	0.388196	0.585925	0.971678
	145.656	-0.00176356	0.0162759	0.036472	294.78	-0.001591	0.200773	0.424697	587.826	0.392512	0.585056	0.966374
	145.74	0.00500361	0.0221946	0.0571542	294.95	0.0076666	0.201346	0.415351	588.165	0.39131	0.585033	0.954088
	145.824	0.0036672	0.0207546	0.0608692	295.12	0.0044055	0.202931	0.427215	588.504	0.401449	0.585028	0.945647
	145.908	-0.00111776	0.0267661	0.0744786	295.29	0.00821571	0.207426	0.427956	588.843	0.412396	0.589485	0.939129
	145.992	-0.0111539	0.0297778	0.077812	295.46	0.0164258	0.209025	0.416217	589.182	0.42325	0.586506	0.924759
	146.076	-0.0168998	0.0261141	0.0643463	295.63	0.0115652	0.210763	0.424135	589.521	0.417816	0.587263	0.925647
	146.16	-0.0096674	0.0264016	0.0649048	295.8	0.00947598	0.208778	0.42675	589.86	0.407031	0.588392	0.940957
	146.244	7.38012e-05	0.0265241	0.0595165	295.97	0.0058742	0.208219	0.424175	590.199	0.410745	0.587402	0.933796
	146.328	-0.0193628	0.0163291	0.0486215	296.14	0.00706983	0.208326	0.425229	590.538	0.411334	0.586972	0.940989
	146.412	-0.00601437	0.0150881	0.0424448	296.31	-0.00840866	0.206007	0.425469	590.877	0.408508	0.586564	0.947402
	146.496	-0.0191312	0.0101588	0.0308944	296.48	-0.0114487	0.206004	0.41465	591.216	0.415417	0.59182	0.941667
	146.58	-0.015012	0.00670398	0.0318462	296.65	-0.0136345	0.203887	0.421524	591.555	0.407022	0.589589	0.939094
	146.664	-0.0199648	0.0109589	0.0349368	296.82	-0.0143366	0.207293	0.413468	591.894	0.401732	0.588442	0.936133
	146.748	-0.0335884	0.0097099	0.0417542	296.99	0.00220995	0.207805	0.392951	592.233	0.395759	0.589566	0.944639
	146.832	-0.0535395	-0.003156	0.0185947	297.16	0.00957885	0.21162	0.398199	592.572	0.406032	0.586418	0.936229
	146.916	-0.0463402	-0.000857158	0.0240962	297.33	0.00832281	0.211364	0.387213	592.911	0.398021	0.580756	0.93692
	147	-0.0414638	0.00822791	0.0361962	297.5	-0.00524412	0.204738	0.376537	593.25	0.396056	0.58198	0.953935
	147.084	-0.0402513	0.000799173	0.0193726	297.67	-0.0109759	0.199806	0.360752	593.589	0.388538	0.577147	0.956356
	147.168	-0.043111	-0.0011457	0.0145538	297.84	-0.017987	0.199265	0.347811	593.928	0.391821	0.575618	0.960136
	147.252	-0.0318071	0.00116834	0.0250567	298.01	-0.032624	0.202035	0.344287	594.267	0.398225	0.574208	0.95513
	147.336	-0.0325324	0.0031873	0.0342326	298.18	-0.0217235	0.202731	0.346095	594.606	0.390671	0.567024	0.948675
	147.42	-0.0304573	-0.00290354	0.0313863	298.35	-0.0360795	0.200262	0.341953	594.945	0.379639	0.567425	0.957955
	147.504	-0.0360266	-0.00103834	0.0480948	298.52	-0.0375391	0.19627	0.328199	595.284	0.382973	0.564129	0.961311
	147.588	-0.0384212	-0.00714534	0.0476528	298.69	-0.0461581	0.196792	0.346527	595.623	0.374995	0.562003	0.962852
	147.672	-0.0342436	-0.00972217	0.0452369	298.86	-0.0531068	0.19581	0.37471	595.962	0.387148	0.56685	0.978469
	147.756	-0.0273203	-0.00585111	0.0446982	299.03	-0.0435885	0.194281	0.358313	596.301	0.394684	0.565547	0.988533
	147.84	-0.0486359	-0.00977322	0.0399869	299.2	-0.0498163	0.199202	0.358899	596.64	0.394768	0.565315	0.982304
	147.924	-0.0545352	-0.00472914	0.0515483	299.37	-0.0480209	0.198645	0.376367	596.979	0.403023	0.565796	0.985877
	148.008	-0.056305	-0.00850227	0.0500588	299.54	-0.0449916	0.198301	0.378246	597.318	0.393968	0.562561	0.977381
	148.092	-0.0843656	-0.0137225	0.0496266	299.71	-0.0315783	0.201933	0.383229	597.657	0.393924	0.561672	0.97955
	148.176	-0.0915387	-0.0158896	0.0436981	299.88	-0.0277152	0.207346	0.395697	597.996	0.381009	0.558829	0.977511
	148.26	-0.0994571	-0.0171393	0.0478342	300.05	-0.0159301	0.209081	0.384999	598.335	0.383426	0.558726	0.977371
	148.344	-0.102494	-0.0276478	0.0342929	300.22	-0.0265984	0.210588	0.381132	598.674	0.391409	0.561735	0.976562
	148.428	-0.104769	-0.0303791	0.0416533	300.39	-0.0475002	0.207741	0.37993	599.013	0.398852	0.561479	0.984731
	148.512	-0.104427	-0.0249889	0.0490523	300.56	-0.0494034	0.206135	0.373702	599.352	0.389661	0.563691	0.993151
	148.596	-0.113015	-0.0316405	0.0435629	300.73	-0.060747	0.204862	0.360036	599.691	0.390028	0.567988	1.0087
	148.68	-0.133757	-0.0403044	0.0412934	300.9	-0.053603	0.205735	0.344757	600.03	0.379958	0.564945	1.00883
	148.764	-0.144065	-0.0376277	0.0478274	301.07	-0.0568747	0.20774	0.351259	600.369	0.385518	0.569131	1.01982
	148.848	-0.139888	-0.0373742	0.0409896	301.24	-0.0597272	0.205851	0.37266	600.708	0.384785	0.570914	1.03048
	148.932	-0.134867	-0.0393641	0.0301421	301.41	-0.0441064	0.210636	0.378175	601.047	0.389264	0.571652	1.04271
	149.016	-0.131545	-0.048591	0.0177698	301.58	-0.0589731	0.21165	0.381861	601.386	0.392237	0.57675	1.0635
	149.1	-0.15357	-0.0506311	0.0219683	301.75	-0.0626431	0.214905	0.398939	601.725	0.388489	0.578551	1.07222
	149.184	-0.156428	-0.0508618	0.0294203	301.92	-0.0628326	0.220353	0.408643	602.064	0.391441	0.579944	1.07601
	149.268	-0.160361	-0.0529879	0.0180162	302.09	-0.0419165	0.220771	0.396477	602.403	0.378871	0.580202	1.08628
	149.352	-0.156882	-0.0541859	0.00475304	302.26	-0.0316583	0.222132	0.404284	602.742	0.376365	0.577612	1.08088
	149.436	-0.144182	-0.0491491	-0.00372428	302.43	-0.0398918	0.223207	0.408726	603.081	0.378641	0.575198	1.07131
	149.52	-0.134999	-0.0468872	0.000864158	302.6	-0.0360038	0.223113	0.406733	603.42	0.391889	0.575673	1.07656
	149.604	-0.148296	-0.0572075	-0.0160718	302.77	-0.0356126	0.225131	0.412925	603.759	0.394733	0.578284	1.08835
	149.688	-0.154762	-0.0539832	-0.0049482	302.94	-0.0434379	0.226053	0.419006	604.098	0.384345	0.578326	1.08745
	149.772	-0.147716	-0.0543813	-0.00518978	303.11	-0.0521239	0.225604	0.420474	604.437	0.383718	0.580395	1.08718
	149.856	-0.136668	-0.0423216	0.016442	303.28	-0.0497427	0.224589	0.407863	604.776	0.377603	0.576799	1.08866
	149.94	-0.119372	-0.0329334	0.00912802	303.45	-0.0642297	0.2262	0.418204	605.115	0.368082	0.57808	1.08515
	150.024	-0.118532	-0.0235257	0.0237644	303.62	-0.0662529	0.223691	0.419051	605.454	0.362345	0.578182	1.08232
	150.108	-0.0897946	-0.0120154	0.0185004	303.79	-0.075364	0.223523	0.425053	605.793	0.357372	0.579595	1.07146
	150.192	-0.0916774	-0.0121182	0.0216779	303.96	-0.0697562	0.219684	0.421101	606.132	0.364532	0.581981	1.07819
	150.276	-0.0943193	-0.00656032	0.0293578	304.13	-0.0669652	0.219259	0.433482	606.471	0.36443	0.581146	1.06705
	150.36	-0.0856984	-0.00541958	0.0267226	304.3	-0.0687694	0.226027	0.439469	606.81	0.383273	0.584214	1.05485
	150.444	-0.0873352	-0.00770861	0.029527	304.47	-0.0778121	0.227403	0.447044	607.149	0.378027	0.583961	1.05567
	150.528	-0.0914836	-0.00411515	0.0476081	304.64	-0.0802528	0.228631	0.450086	607.488	0.389731	0.587741	1.06214
	150.612	-0.0927501	-0.00580765	0.038451	304.81	-0.0870223	0.227614	0.45206	607.827	0.401313	0.588617	1.04972
	150.696	-0.0956515	0.00142797	0.0459143	304.98	-0.0796224	0.228952	0.457727	608.166	0.402721	0.589127	1.0406
	150.78	-0.0756796	0.0145298	0.0484886	305.15	-0.0800763	0.229296	0.454096	608.505	0.395226	0.588138	1.0331
	150.864	-0.075921	0.0147686	0.0485296	305.32	-0.0743583	0.225188	0.455274	608.844	0.391976	0.590249	1.0353
	150.948	-0.0741497	0.0152563	0.0521278	305.49	-0.090763	0.223615	0.451133	609.183	0.387742	0.5876	1.03033
	151.032	-0.075845	0.0194287	0.0635668	305.66	-0.0952305	0.220309	0.445317	609.522	0.384792	0.58978	1.02996
	151.116	-0.0891178	0.0151789	0.0691469	305.83	-0.102653	0.219747	0.446445	609.861	0.380006	0.59409	1.03675
	151.2	-0.0890312	0.0159147	0.0668437	306	-0.118685	0.217381	0.440228	610.2	0.389287	0.597044	1.03512
	151.284	-0.0949676	0.0174467	0.0690646	306.17	-0.122322	0.214925	0.451238	610.539	0.385988	0.597047	1.02306
	151.368	-0.0823196	0.0195574	0.0680992	306.34	-0.129868	0.214715	0.458692	610.878	0.380811	0.599762	1.02708
	151.452	-0.0701674	0.0253181	0.0772617	306.51	-0.118014	0.215774	0.455976	611.217	0.375927	0.597542	1.02189
	151.536	-0.0650065	0.0181465	0.070135	306.68	-0.128202	0.213408	0.470693	611.556	0.365563	0.598001	1.01969
	151.62	-0.0592603	0.0155457	0.069077	306.85	-0.11661	0.212706	0.472656	611.895	0.366668	0.597514	1.02358
	151.704	-0.0467213	0.0167043	0.0620281	307.02	-0.111334	0.213733	0.478298	612.234	0.363209	0.595978	1.01993
	151.788	-0.0536541	0.0139332	0.0592508	307.19	-0.105228	0.21382	0.486208	612.573	0.362135	0.596558	1.02531
	151.872	-0.0506468	0.0151728	0.0632531	307.36	-0.117395	0.215842	0.497573	612.912	0.350781	0.591988	1.02223
	151.956	-0.0406165	0.0194496	0.0776615	307.53	-0.105202	0.216617	0.482176	613.251	0.342905	0.592465	1.02457
	152.04	-0.0332959	0.0242376	0.0927903	307.7	-0.0926004	0.213235	0.484938	613.59	0.346717	0.591198	1.03567
	152.124	-0.0317408	0.0288675	0.105849	307.87	-0.073701	0.212334	0.467981	613.929	0.350235	0.591397	1.03559
	152.208	-0.0379139	0.0250851	0.100719	308.04	-0.0645305	0.211627	0.452535	614.268	0.349258	0.590228	1.03264
	152.292	-0.0395251	0.0307148	0.0976454	308.21	-0.0660516	0.207392	0.44341	614.607	0.357181	0.591043	1.03947
	152.376	-0.0337285	0.0289403	0.0922461	308.38	-0.0762431	0.207267	0.43211	614.946	0.356342	0.592642	1.03849
	152.46	-0.0470672	0.0169688	0.0753653	308.55	-0.0634042	0.204248	0.435814	615.285	0.361622	0.59559	1.04516
	152.544	-0.0455208	0.0133406	0.0741889	308.72	-0.0706918	0.205594	0.431684	615.624	0.362819	0.595633	1.04515
	152.628	-0.0400048	0.0118524	0.0908291	308.89	-0.0680109	0.205068	0.435546	615.963	0.364186	0.599675	1.03626
	152.712	-0.0356356	0.0130811	0.0906833	309.06	-0.0718378	0.206307	0.439261	616.302	0.357528	0.598654	1.0392
	152.796	-0.0453652	0.0110485	0.0948532	309.23	-0.0655623	0.204213	0.43774	616.641	0.363628	0.598253	1.04089
	152.88	-0.0560054	0.0116307	0.0972792	309.4	-0.0590682	0.205155	0.441019	616.98	0.354686	0.595804	1.04231
	152.964	-0.0532547	0.011687	0.0874657	309.57	-0.0598557	0.205468	0.440558	617.319	0.337062	0.596662	1.05599
	153.048	-0.0499782	0.0136921	0.0857139	309.74	-0.0488566	0.207913	0.446474	617.658	0.322429	0.595402	1.05733
	153.132	-0.0461523	0.0162163	0.0905015	309.91	-0.0550924	0.206264	0.45028	617.997	0.327146	0.598063	1.06377
	153.216	-0.0370879	0.0214093	0.0953504	310.08	-0.0570035	0.210049	0.458154	618.336	0.329882	0.601951	1.07565
	153.3	-0.0287705	0.018292	0.0882535	310.25	-0.0519436	0.210369	0.464095	618.675	0.327717	0.60179	1.07348
	153.384	-0.031547	0.0203832	0.0962197	310.42	-0.0550054	0.209065	0.458627	619.014	0.317054	0.604437	1.08179
	153.468	-0.0353873	0.0171554	0.0968771	310.59	-0.049324	0.211787	0.462635	619.353	0.307818	0.605125	1.08408
	153.552	-0.0398611	0.0196994	0.09308	310.76	-0.0408218	0.209459	0.446757	619.692	0.321083	0.611888	1.09562
	153.636	-0.0336319	0.0169011	0.0778663	310.93	-0.0384621	0.213287	0.451762	620.031	0.325711	0.61544	1.10661
	153.72	-0.0353485	0.013008	0.0720777	311.1	-0.0333135	0.216101	0.453166	620.37	0.328142	0.615408	1.10449
	153.804	-0.0451447	0.0080246	0.0667949	311.27	-0.0257598	0.216594	0.456816	620.709	0.343518	0.616758	1.10918
	153.888	-0.0435388	0.0117101	0.0668397	311.44	-0.0205101	0.217961	0.458969	621.048	0.3446	0.616645	1.11642
	153.972	-0.0269609	0.0166709	0.0673216	311.61	-0.0224263	0.222329	0.456699	621.387	0.342295	0.618779	1.12132
	154.056	-0.00665374	0.0197169	0.0697507	311.78	-0.0216381	0.220697	0.460508	621.726	0.347781	0.619916	1.1321
	154.14	-0.00481206	0.0208143	0.0690094	311.95	-0.024648	0.223322	0.446166	622.065	0.347355	0.619222	1.13653
	154.224	-0.00333756	0.0262463	0.0721305	312.12	-0.0182697	0.225864	0.448781	622.404	0.336949	0.616295	1.12715
	154.308	0.015392	0.0267654	0.0520919	312.29	-0.0305701	0.224117	0.448979	622.743	0.328508	0.615711	1.13619
	154.392	0.00741335	0.0208522	0.0450349	312.46	-0.0307866	0.226502	0.450665	623.082	0.331696	0.616523	1.13414
	154.476	0.00351334	0.0171809	0.045096	312.63	-0.0271095	0.22951	0.441772	623.421	0.309063	0.616941	1.13052
	154.56	-0.00163555	0.0156504	0.0477083	312.8	-0.0194259	0.229595	0.447076	623.76	0.31681	0.617416	1.12807
	154.644	0.00563502	0.0167611	0.0489114	312.97	-0.00717067	0.229151	0.438865	624.099	0.328868	0.616454	1.11305
	154.728	-0.00810739	0.0115565	0.0456002	313.14	-0.00907667	0.2246	0.431802	624.438	0.339288	0.617551	1.11063
	154.812	-0.0147694	0.0103494	0.0412754	313.31	-0.010899	0.223125	0.421574	624.777	0.35453	0.621449	1.11116
	154.896	-0.0195798	0.00491882	0.0390074	313.48	-0.00581213	0.222399	0.406529	625.116	0.349192	0.619098	1.10364
	154.98	-0.0202609	0.00733489	0.0342491	313.65	-0.0187471	0.221556	0.398202	625.455	0.345416	0.619158	1.10815
	155.064	-0.0430136	0.000722161	0.0286924	313.82	-0.0165628	0.222533	0.398603	625.794	0.350321	0.617892	1.1053
	155.148	-0.046462	-0.0038484	0.0265505	313.99	-0.0228513	0.222137	0.3882	626.133	0.351955	0.619289	1.10288
	155.232	-0.0647985	-0.00625359	0.034729	314.16	-0.0204004	0.224857	0.39211	626.472	0.355405	0.615053	1.08674
	155.316	-0.0852608	-0.011771	0.0210227	314.33	-0.0304622	0.223362	0.387256	626.811	0.352018	0.612795	1.07212
	155.4	-0.0904116	-0.00580387	0.0386716	314.5	-0.0392255	0.220396	0.373637	627.15	0.35714	0.612809	1.07763
	155.484	-0.0834498	-0.00306142	0.0423948	314.67	-0.0513174	0.220751	0.391242	627.489	0.3519	0.611158	1.0718
	155.568	-0.0951114	-0.00988205	0.0426834	314.84	-0.0660474	0.220042	0.398834	627.828	0.348414	0.611312	1.06818
	155.652	-0.114467	-0.0169621	0.0433211	315.01	-0.0658235	0.215412	0.386643	628.167	0.347832	0.611227	1.06593
	155.736	-0.113326	-0.0178584	0.048264	315.18	-0.0567377	0.215677	0.377231	628.506	0.346842	0.612812	1.05559
	155.82	-0.106146	-0.0109367	0.0586408	315.35	-0.0711429	0.215261	0.383769	628.845	0.343142	0.612737	1.05395
	155.904	-0.100073	-0.0128473	0.0486118	315.52	-0.0688296	0.212162	0.377836	629.184	0.353635	0.618621	1.06676
	155.988	-0.106735	-0.0144692	0.0466772	315.69	-0.0491959	0.21337	0.377049	629.523	0.360017	0.621965	1.06484
	156.072	-0.0943886	-0.00388236	0.0549894	315.86	-0.0337952	0.210647	0.364949	629.862	0.366817	0.626343	1.06628
	156.156	-0.0918314	0.00127911	0.0599589	316.03	-0.031816	0.211428	0.368647	630.201	0.379154	0.625813	1.05544
	156.24	-0.0897448	0.00521223	0.0643789	316.2	-0.0281726	0.211936	0.379952	630.54	0.387424	0.627148	1.05327
	156.324	-0.0738402	0.00790228	0.060403	316.37	-0.042391	0.213664	0.380921	630.879	0.391134	0.627629	1.05652
	156.408	-0.0569393	0.0152468	0.0664113	316.54	-0.0433496	0.21531	0.393933	631.218	0.389039	0.631719	1.05647
	156.492	-0.0571504	0.0148517	0.06999	316.71	-0.042359	0.216616	0.386813	631.557	0.369958	0.627919	1.04421
	156.576	-0.0525441	0.0208714	0.0782457	316.88	-0.0389543	0.215562	0.370792	631.896	0.371607	0.63305	1.05522
	156.66	-0.0586837	0.0175647	0.0689473	317.05	-0.0331044	0.220501	0.37136	632.235	0.385746	0.634708	1.05666
	156.744	-0.033699	0.0233692	0.0619486	317.22	-0.0339209	0.216964	0.368424	632.574	0.385916	0.634996	1.07146
	156.828	-0.0368328	0.0343459	0.0691942	317.39	-0.0225506	0.218804	0.372037	632.913	0.382832	0.633397	1.07299
	156.912	-0.0373905	0.0388142	0.0738046	317.56	-0.0355791	0.218789	0.380602	633.252	0.37531	0.633711	1.08655
	156.996	-0.0384058	0.0394982	0.0695395	317.73	-0.0362603	0.221914	0.388038	633.591	0.388885	0.636345	1.09841
	157.08	-0.0346943	0.0336694	0.0597628	317.9	-0.0305519	0.22824	0.400192	633.93	0.390525	0.637516	1.10434
	157.164	-0.0394045	0.0340682	0.0700008	318.07	-0.0357757	0.231287	0.407537	634.269	0.39658	0.640063	1.11544
	157.248	-0.0308107	0.0406937	0.0714481	318.24	-0.0283452	0.231648	0.405017	634.608	0.403172	0.641066	1.1127
	157.332	-0.0209768	0.0450984	0.0716413	318.41	-0.0205789	0.236374	0.411152	634.947	0.399556	0.639974	1.12407
	157.416	-0.0213228	0.0449257	0.0756449	318.58	-0.0158136	0.239017	0.424256	635.286	0.405671	0.642458	1.13973
	157.5	-0.0452833	0.0428073	0.088137	318.75	-0.00725707	0.2411	0.432268	635.625	0.39839	0.645636	1.14088
	157.584	-0.0563588	0.0403088	0.0946371	318.92	-0.0130342	0.244716	0.443362	635.964	0.395258	0.64269	1.12897
	157.668	-0.0365459	0.0451864	0.0994058	319.09	-0.0343594	0.248371	0.453079	636.303	0.402289	0.641459	1.13209
	157.752	-0.054613	0.0366035	0.101688	319.26	-0.045449	0.250177	0.462615	636.642	0.387126	0.637648	1.13989
	157.836	-0.0514539	0.0406528	0.0993724	319.43	-0.0483263	0.250032	0.459726	636.981	0.389589	0.64002	1.16551
	157.92	-0.0451856	0.0398725	0.094295	319.6	-0.0536663	0.252216	0.464006	637.32	0.381196	0.642005	1.17744
	158.004	-0.0348087	0.0453433	0.105337	319.77	-0.0467632	0.255899	0.461407	637.659	0.367796	0.639954	1.17994
	158.088	-0.0447969	0.046552	0.0971249	319.94	-0.0338989	0.259997	0.455679	637.998	0.363938	0.639603	1.18713
	158.172	-0.0388025	0.0475141	0.0919172	320.11	-0.0394407	0.261389	0.47418	638.337	0.375143	0.639173	1.20013
	158.256	-0.0289823	0.0448748	0.0868076	320.28	-0.0303523	0.262677	0.474196	638.676	0.37855	0.636204	1.19812
	158.34	-0.0193133	0.0458941	0.0782167	320.45	-0.0273927	0.261139	0.473797	639.015	0.366811	0.635195	1.20275
	158.424	-0.0245951	0.0426013	0.0743435	320.62	-0.034926	0.263611	0.468281	639.354	0.36584	0.636487	1.20295
	158.508	-0.0142996	0.0380137	0.0569267	320.79	-0.0355813	0.26161	0.465555	639.693	0.361426	0.636608	1.2117
	158.592	-0.00109894	0.034646	0.0569346	320.96	-0.0289694	0.261932	0.461131	640.032	0.358064	0.639563	1.21243
	158.676	0.00203669	0.0399648	0.0726844	321.13	-0.02684	0.258747	0.450771	640.371	0.351698	0.639407	1.21284
	158.76	0.00386755	0.0458857	0.082754	321.3	-0.0338092	0.252462	0.451598	640.71	0.357528	0.64256	1.2173
	158.844	0.0185987	0.04793	0.0762269	321.47	-0.0300029	0.251396	0.454305	641.049	0.346492	0.644316	1.22049
	158.928	0.015628	0.0510676	0.0893151	321.64	-0.0500867	0.251331	0.465119	641.388	0.345524	0.646114	1.234
	159.012	0.0259181	0.0561341	0.10165	321.81	-0.0539912	0.25266	0.468016	641.727	0.355056	0.651729	1.23901
	159.096	0.0256354	0.0548669	0.0828913	321.98	-0.0698851	0.252231	0.467204	642.066	0.349546	0.650659	1.24156
	159.18	0.0396397	0.049676	0.0750558	322.15	-0.0658403	0.251373	0.460092	642.405	0.353762	0.647862	1.24573
	159.264	0.040698	0.0568954	0.0791496	322.32	-0.0690517	0.24815	0.448832	642.744	0.358982	0.648803	1.25172
	159.348	0.0372388	0.0618758	0.0927708	322.49	-0.0564286	0.247873	0.445017	643.083	0.354148	0.649755	1.25741
	159.432	0.037891	0.0644459	0.0964616	322.66	-0.0620602	0.246769	0.453009	643.422	0.360705	0.653415	1.25678
	159.516	0.0418296	0.0638626	0.0976464	322.83	-0.0733577	0.24484	0.457892	643.761	0.362243	0.656074	1.25301
	159.6	0.0497262	0.0695153	0.111761	323	-0.0712684	0.243739	0.450799	644.1	0.373388	0.658033	1.24772
	159.684	0.0462067	0.070764	0.115181	323.17	-0.0701797	0.244976	0.441212	644.439	0.380339	0.661891	1.24634
	159.768	0.0474696	0.0644239	0.108699	323.34	-0.0886959	0.242416	0.433533	644.778	0.389475	0.663401	1.25068
	159.852	0.0444332	0.066682	0.110858	323.51	-0.0900266	0.243314	0.42404	645.117	0.383369	0.66769	1.2506
	159.936	0.033572	0.0651083	0.116787	323.68	-0.114256	0.241894	0.416616	645.456	0.375193	0.672987	1.24709
	160.02	0.0367253	0.0663826	0.107125	323.85	-0.115767	0.243657	0.419211	645.795	0.394979	0.67621	1.2483
	160.104	0.0437465	0.0727596	0.13015	324.02	-0.0971858	0.24669	0.429535	646.134	0.403705	0.67974	1.24715
	160.188	0.0336796	0.0735313	0.126651	324.19	-0.103378	0.248176	0.440084	646.473	0.411066	0.683494	1.24924
	160.272	0.00649537	0.0677887	0.11633	324.36	-0.100541	0.250156	0.434094	646.812	0.411674	0.682756	1.24433
	160.356	0.00150433	0.0656028	0.111504	324.53	-0.106508	0.251888	0.443155	647.151	0.399896	0.682414	1.24242
	160.44	-0.00477776	0.063439	0.102331	324.7	-0.104178	0.255339	0.4478	647.49	0.395277	0.681452	1.2409
	160.524	-0.0181846	0.0646497	0.102544	324.87	-0.0991958	0.256427	0.448806	647.829	0.404388	0.683399	1.2409
	160.608	-0.0308095	0.0592762	0.103699	325.04	-0.0897306	0.261316	0.453224	648.168	0.415649	0.685411	1.22973
	160.692	-0.0450751	0.0535146	0.0954832	325.21	-0.0996558	0.259406	0.449089	648.507	0.411947	0.683072	1.21431
	160.776	-0.049188	0.0515336	0.106609	325.38	-0.0863398	0.255954	0.439765	648.846	0.427967	0.684678	1.20239
	160.86	-0.0471532	0.0547251	0.102915	325.55	-0.0968961	0.253219	0.442665	649.185	0.427884	0.68599	1.19659
	160.944	-0.0460686	0.0484033	0.0904262	325.72	-0.09059	0.252774	0.436097	649.524	0.433792	0.689934	1.20053
	161.028	-0.0625318	0.0429208	0.100065	325.89	-0.0985613	0.254487	0.445085	649.863	0.427244	0.691134	1.19622
	161.112	-0.0580974	0.0456313	0.104863	326.06	-0.106243	0.255376	0.451389	650.202	0.415201	0.689914	1.20554
	161.196	-0.053633	0.0472282	0.10134	326.23	-0.0896221	0.258946	0.452292	650.541	0.401782	0.686198	1.19718
	161.28	-0.0528637	0.045988	0.0962886	326.4	-0.0918922	0.258477	0.455837	650.88	0.390933	0.684355	1.19793
	161.364	-0.0585879	0.0391599	0.0879818	326.57	-0.0905194	0.254181	0.466677	651.219	0.391431	0.686208	1.20743
	161.448	-0.0586092	0.0426902	0.0902087	326.74	-0.0809352	0.257266	0.483799	651.558	0.379157	0.683293	1.19917
	161.532	-0.0594877	0.0372185	0.0814282	326.91	-0.0781498	0.257396	0.486852	651.897	0.384228	0.684285	1.20882
	161.616	-0.0554818	0.0411004	0.0807498	327.08	-0.0689861	0.256469	0.489809	652.236	0.373134	0.682556	1.20656
	161.7	-0.0661217	0.0374303	0.0828072	327.25	-0.0664426	0.255904	0.487392	652.575	0.35613	0.682937	1.20562
	161.784	-0.0665226	0.0368503	0.0956735	327.42	-0.0780851	0.255169	0.478209	652.914	0.355434	0.685852	1.20402
	161.868	-0.0525825	0.0364157	0.0807688	327.59	-0.0887134	0.251764	0.477342	653.253	0.349068	0.683136	1.19316
	161.952	-0.0363632	0.0403262	0.0728799	327.76	-0.082019	0.251956	0.489336	653.592	0.338267	0.681155	1.18805
	162.036	-0.0256518	0.0455316	0.072691	327.93	-0.0840934	0.251353	0.482237	653.931	0.331101	0.681698	1.18959
	162.12	-0.0245288	0.0421922	0.0782233	328.1	-0.097913	0.250038	0.473279	654.27	0.326956	0.68094	1.17352
	162.204	-0.0117776	0.0402747	0.0723595	328.27	-0.094403	0.249665	0.471566	654.609	0.335909	0.682455	1.15582
	162.288	-0.00850156	0.0405937	0.0760454	328.44	-0.0889306	0.246856	0.465753	654.948	0.312666	0.679519	1.15204
	162.372	-0.0126011	0.0403669	0.0826187	328.61	-0.0761176	0.245665	0.459151	655.287	0.315543	0.678269	1.15476
	162.456	-0.0137546	0.0427859	0.0858918	328.78	-0.0820967	0.252585	0.475613	655.626	0.335814	0.67878	1.15052
	162.54	-0.00992096	0.0448045	0.0792972	328.95	-0.0718768	0.254837	0.473798	655.965	0.358987	0.680557	1.14888
	162.624	-0.00780887	0.0446941	0.0820858	329.12	-0.0624134	0.258815	0.473687	656.304	0.368756	0.679062	1.13503
	162.708	-0.0115767	0.0452243	0.0938988	329.29	-0.0611227	0.25722	0.466142	656.643	0.376564	0.679721	1.14097
	162.792	-0.00795384	0.0434472	0.0935778	329.46	-0.0392715	0.262178	0.460745	656.982	0.384585	0.68088	1.12041
	162.876	-0.00167392	0.0434192	0.0904963	329.63	-0.0444799	0.262003	0.446704	657.321	0.386445	0.686193	1.12471
	162.96	-0.0109241	0.0419003	0.0977179	329.8	-0.0416202	0.262343	0.440243	657.66	0.386598	0.68707	1.12551
	163.044	-0.0203786	0.0434714	0.115235	329.97	-0.0428534	0.263223	0.42902	657.999	0.383825	0.687968	1.13078
	163.128	-0.0164708	0.0467408	0.116224	330.14	-0.0422328	0.2628	0.429898	658.338	0.387647	0.690328	1.1377
	163.212	-0.0169434	0.0463658	0.114418	330.31	-0.033792	0.261867	0.417554	658.677	0.387471	0.691514	1.12956
	163.296	-0.0181286	0.0411871	0.100873	330.48	-0.0320165	0.265846	0.425006	659.016	0.393731	0.694334	1.14341
	163.38	-0.0234409	0.0487408	0.113225	330.65	-0.0345951	0.262922	0.423979	659.355	0.398627	0.694695	1.13448
	163.464	-0.0334254	0.0450807	0.107415	330.82	-0.0236821	0.262322	0.413714	659.694	0.388086	0.689375	1.12283
	163.548	-0.049257	0.0439226	0.107093	330.99	-0.0136504	0.264544	0.403688	660.033	0.382859	0.68828	1.11932
	163.632	-0.0575993	0.0432266	0.112417	331.16	-0.0171548	0.266168	0.405029	660.372	0.372565	0.69265	1.12202
	163.716	-0.071269	0.0391176	0.112192	331.33	0.0039243	0.265633	0.404658	660.711	0.390453	0.695425	1.12275
	163.8	-0.0801899	0.0362254	0.106004	331.5	0.0295357	0.266739	0.397212	661.05	0.395963	0.700676	1.12555
	163.884	-0.0886865	0.034362	0.108948	331.67	0.0310523	0.264265	0.395021	661.389	0.38329	0.697828	1.12676
	163.968	-0.0763449	0.0413156	0.104036	331.84	0.0375569	0.267047	0.409909	661.728	0.391056	0.698921	1.12194
	164.052	-0.0536298	0.0459954	0.102278	332.01	0.0290979	0.270566	0.405108	662.067	0.381275	0.701398	1.11831
	164.136	-0.0606754	0.0432062	0.102261	332.18	0.021546	0.264732	0.399144	662.406	0.365182	0.702702	1.12366
	164.22	-0.0685289	0.0438685	0.114138	332.35	0.0164318	0.266881	0.40473	662.745	0.333129	0.703567	1.13174
	164.304	-0.0716243	0.0463126	0.111569	332.52	0.010126	0.262937	0.400098	663.084	0.318156	0.70446	1.13461
	164.388	-0.0705508	0.0397298	0.0960147	332.69	0.014296	0.260846	0.39446	663.423	0.318425	0.703528	1.13174
	164.472	-0.078836	0.0392092	0.101781	332.86	0.00468199	0.257222	0.388083	663.762	0.303613	0.704937	1.14044
	164.556	-0.0929001	0.0336028	0.0951608	333.03	-0.0001517	0.255086	0.376038	664.101	0.300574	0.703219	1.12919
	164.64	-0.0982561	0.0271139	0.0870293	333.2	-0.00189372	0.253176	0.379306	664.44	0.30588	0.704329	1.1226
	164.724	-0.0957043	0.0244931	0.0732792	333.37	-0.0038877	0.256258	0.393336	664.779	0.284199	0.699036	1.10618
	164.808	-0.103353	0.0211308	0.0737005	333.54	-0.00541344	0.255108	0.382901	665.118	0.286972	0.697748	1.09353
	164.892	-0.101914	0.0245875	0.0825579	333.71	-0.0124702	0.255439	0.372048	665.457	0.294813	0.695529	1.09318
	164.976	-0.096601	0.0260685	0.0867151	333.88	-0.0034619	0.255498	0.375646	665.796	0.290793	0.694998	1.07842
	165.06	-0.0966334	0.0181713	0.0786108	334.05	-0.0131352	0.257376	0.378794	666.135	0.29333	0.693003	1.08062
	165.144	-0.0955512	0.0154504	0.0811696	334.22	-0.0151494	0.256189	0.378902	666.474	0.29965	0.694715	1.07871
	165.228	-0.0874044	0.0141221	0.0735135	334.39	-0.0185316	0.257038	0.402298	666.813	0.299179	0.696919	1.07392
	165.312	-0.0791163	0.0136865	0.0638072	334.56	-0.0207736	0.253858	0.401982	667.152	0.31039	0.697712	1.07205
	165.396	-0.0719479	0.0157981	0.0594238	334.73	-0.048133	0.254401	0.419589	667.491	0.295823	0.698487	1.06081
	165.48	-0.0499089	0.0252136	0.0707306	334.9	-0.0662418	0.251612	0.426829	667.83	0.291249	0.696156	1.05628
	165.564	-0.0480658	0.0278016	0.0842423	335.07	-0.0751014	0.252633	0.443571	668.169	0.279856	0.693029	1.06485
	165.648	-0.0432816	0.0267061	0.0787123	335.24	-0.0854934	0.247172	0.435238	668.508	0.269594	0.694022	1.06967
	165.732	-0.0530093	0.0240475	0.0908822	335.41	-0.085953	0.242002	0.425255	668.847	0.258482	0.695874	1.06885
	165.816	-0.0379155	0.0247456	0.0890878	335.58	-0.0707308	0.242037	0.421065	669.186	0.248595	0.69589	1.06345
	165.9	-0.0330574	0.0204255	0.0898416	335.75	-0.061862	0.238714	0.430031	669.525	0.257913	0.698014	1.05559
	165.984	-0.0408508	0.014469	0.0782063	335.92	-0.0720171	0.238853	0.421042	669.864	0.267122	0.700752	1.06375
	166.068	-0.0353489	0.0229713	0.0751028	336.09	-0.0744007	0.235054	0.42195	670.203	0.256633	0.705109	1.06234
	166.152	-0.0297187	0.019022	0.0640814	336.26	-0.0755192	0.236572	0.417805	670.542	0.261817	0.704074	1.06434
	166.236	-0.0174524	0.0185726	0.0566821	336.43	-0.0631513	0.236401	0.402886	670.881	0.264388	0.704928	1.06801
	166.32	-0.00937685	0.023004	0.0551026	336.6	-0.0727621	0.236171	0.396078	671.22	0.26249	0.705813	1.07866
	166.404	-0.00879796	0.0222635	0.0453219	336.77	-0.0640464	0.231258	0.399337	671.559	0.27616	0.712704	1.08742
	166.488	0.00870416	0.0221081	0.0433354	336.94	-0.0678585	0.231833	0.391557	671.898	0.278246	0.715962	1.09929
	166.572	0.00264795	0.018093	0.0535245	337.11	-0.0730969	0.233868	0.405352	672.237	0.268201	0.719833	1.10389
	166.656	-0.00514533	0.0169492	0.0507405	337.28	-0.09272	0.229924	0.410936	672.576	0.267162	0.723148	1.1087
	166.74	0.000252532	0.0183122	0.0444764	337.45	-0.0717726	0.230953	0.393804	672.915	0.258796	0.728125	1.12013
	166.824	-0.0120006	0.0159911	0.0438384	337.62	-0.0688022	0.232999	0.395569	673.254	0.256842	0.730351	1.126
	166.908	-0.00825324	0.0161977	0.0395728	337.79	-0.0740857	0.23089	0.3957	673.593	0.254529	0.732766	1.1302
	166.992	-0.0101361	0.0131431	0.0428362	337.96	-0.079209	0.232374	0.399227	673.932	0.24285	0.732403	1.14787
	167.076	-0.0103001	0.0123203	0.0257232	338.13	-0.0570145	0.233373	0.388352	674.271	0.24276	0.731506	1.15622
	167.16	-0.0250827	0.00804504	0.0251234	338.3	-0.0597089	0.232273	0.38823	674.61	0.240745	0.732989	1.17078
	167.244	-0.0211817	0.00606277	0.0193852	338.47	-0.070698	0.233028	0.378867	674.949	0.248178	0.73777	1.16879
	167.328	-0.0252745	0.00253086	0.025773	338.64	-0.0664723	0.234018	0.390333	675.288	0.251929	0.73898	1.17446
	167.412	-0.0400715	-0.00320041	0.027098	338.81	-0.0753975	0.235742	0.394566	675.627	0.25413	0.741929	1.18952
	167.496	-0.0433525	0.000696786	0.0437389	338.98	-0.090034	0.238424	0.405088	675.966	0.273818	0.743786	1.19661
	167.58	-0.0458167	-0.00040004	0.049762	339.15	-0.087096	0.238953	0.379503	676.305	0.273836	0.744163	1.20602
	167.664	-0.0393423	0.00684586	0.0569127	339.32	-0.0757654	0.242513	0.389416	676.644	0.270453	0.743176	1.20818
	167.748	-0.0455882	0.00101237	0.0492907	339.49	-0.0765047	0.250645	0.392664	676.983	0.267744	0.741959	1.21129
	167.832	-0.0436759	0.0047291	0.0584077	339.66	-0.0660932	0.251797	0.396537	677.322	0.276151	0.744027	1.22275
	167.916	-0.0543769	0.00261661	0.0588956	339.83	-0.068265	0.255594	0.420625	677.661	0.285876	0.747427	1.23069
[truncated: 10,147 more rows]

## Sheet: Fig_3b
Data points in Figure 3b	Histogram bin center (pN)	Probability for 8 nm/s	Probability for 17 nm/s	Probability for 25 nm/s	Probability for 34 nm/s
	-0.5	0	0	0	0
	-0.47	1.1389e-05	0	0	0
	-0.44	1.1389e-05	0	0	0
	-0.41	0	0	0	0
	-0.38	7.59267e-06	0	0	0
	-0.35	1.89817e-05	0	0	0
	-0.32	8.35194e-05	0	0	0
	-0.29	0.000205002	0	0	0
	-0.26	0.000370143	5.05588e-05	0	0
	-0.23	0.000743132	5.73e-05	0	0
	-0.2	0.00147772	9.60618e-05	0	0
	-0.17	0.00247521	0.000173585	1.08733e-05	0
	-0.14	0.00383999	0.000244368	2.71832e-05	0
	-0.11	0.00591374	0.00042638	0.000108733	2.56418e-05
	-0.08	0.00880655	0.000790403	0.000173972	5.12836e-05
	-0.05	0.0127377	0.00141565	0.000255522	7.17971e-05
	-0.02	0.0183315	0.00247907	0.000668706	0.000169236
	0.01	0.0241589	0.00366215	0.00102571	0.000410269
	0.04	0.0303906	0.00549406	0.0014389	0.000748741
	0.07	0.037131	0.00825963	0.00224533	0.000974389
	0.1	0.0443459	0.0115746	0.00472625	0.00207186
	0.13	0.0533632	0.0157305	0.00588969	0.00333344
	0.16	0.0555641	0.0200483	0.00786137	0.00405141
	0.19	0.0601975	0.0246592	0.0106902	0.00673354
	0.22	0.0626613	0.0302746	0.0147496	0.010549
	0.25	0.0646867	0.0342132	0.0182943	0.0118516
	0.28	0.0639236	0.0412375	0.0229082	0.0162056
	0.31	0.0626186	0.0461231	0.0283158	0.0201545
	0.34	0.0588299	0.0496791	0.0317753	0.0259495
	0.37	0.0526637	0.051206	0.0366538	0.0263085
	0.4	0.04962	0.0543019	0.0389843	0.0293547
	0.43	0.0432175	0.0558372	0.0436743	0.0362986
	0.46	0.0375647	0.0545041	0.0463165	0.0390627
	0.49	0.0318569	0.053889	0.0490076	0.038873
	0.52	0.0257676	0.0499201	0.0499989	0.0404577
	0.55	0.0200646	0.0466102	0.053096	0.0383653
	0.58	0.0173379	0.0434368	0.0495531	0.0415346
	0.61	0.013495	0.0391663	0.049361	0.0404987
	0.64	0.0102178	0.0354839	0.0458218	0.0378037
	0.67	0.00732503	0.0326206	0.0472317	0.0410064
	0.7	0.00512695	0.0293123	0.0410919	0.0392807
	0.73	0.00431833	0.0252744	0.0397509	0.0362729
	0.76	0.00289945	0.0214723	0.036748	0.0386884
	0.79	0.00182224	0.0200887	0.0314908	0.0351703
	0.82	0.00136763	0.0154457	0.0293759	0.0336754
	0.85	0.00114649	0.0135413	0.0250774	0.0315856
	0.88	0.000558061	0.0118999	0.0236385	0.0270906
	0.91	0.000372041	0.0105415	0.0220021	0.0267547
	0.94	0.000136668	0.00755181	0.0169188	0.0231956
	0.97	0.000129075	0.00618672	0.0143853	0.0250777
	1	1.51853e-05	0.00513846	0.0117395	0.0213878
	1.03	3.79633e-05	0.00444075	0.00944706	0.0198314
	1.06	2.2778e-05	0.00310937	0.00662182	0.0166236
	1.09	1.1389e-05	0.00308746	0.00604191	0.0162287
	1.12	0	0.00248581	0.00436562	0.0161133
	1.15	0	0.00169709	0.00321849	0.0134286
	1.18	0	0.00141228	0.00318224	0.0141081
	1.21	0	0.00122689	0.00192094	0.0102721
	1.24	0	0.000726362	0.00183396	0.0100695
	1.27	0	0.000620188	0.00200068	0.00756177
	1.3	0	0.000468512	0.000868049	0.00642071
	1.33	0	0.00022583	0.001187	0.00486682
	1.36	0	0.000178641	0.00103477	0.00386166
	1.39	0	0.000104488	0.00107645	0.00320523
	1.42	0	5.22441e-05	0.000936913	0.00193852
	1.45	0	1.17971e-05	0.000837242	0.001718
	1.48	0	8.42647e-06	0.000527354	0.00128209
	1.51	0	2.52794e-05	0.000690453	0.000523093
	1.54	0	0	0.000293578	0.000379499
	1.57	0	0	0.000315325	0.000353857
	1.6	0	0	0.000250085	1.02567e-05
	1.63	0	0	0.000114169	3.07702e-05
	1.66	0	0	7.61129e-05	7.69254e-05
	1.69	0	0	0	0
	1.72	0	0	7.61129e-05	0
	1.75	0	0	0	0

## Sheet: Fig_3c
Data points in Figure 3c	Absolute orthogonal force (pN)	Lifetime (s)
	2.49304	3.251
	2.44176	4.277
	2.41762	16.51
	2.57766	1.214
	2.56091	0.796
	2.43589	0.691
	2.49101	4.932
	2.50721	0.246
	2.5592	4.051
	2.48633	6.686
	2.40803	6.817
	2.3661	10.729
	2.41534	0.668
	2.44556	1.067
	2.5043	0.242
	2.6384	4.93
	2.48701	2.659
	2.47668	2.414
	2.71627	1.605
	2.64956	0.617
	2.5336	0.975
	2.56306	4.646
	2.64444	1.168
	2.56629	1.722
	2.60611	4.536
	2.78164	2.173
	2.47823	2.058
	2.51412	5.792
	2.54923	1.241
	2.47132	5.28
	2.58631	0.674
	2.64656	0.189
	2.64657	2.566
	2.73561	0.277
	2.67642	0.877
	2.5647	1.902
	2.55248	2.838
	2.58802	0.674
	2.51001	6.898
	2.6744	0.872
	2.63715	0.375
	2.60965	1.519
	2.82718	0.54
	2.58551	2.085
	2.63016	2.138
	2.74652	1.724
	2.53625	0.646
	2.97127	0.857
	2.78598	1.043
	2.79952	0.212
	2.65406	2.376
	2.89323	0.384
	2.85632	0.032
	2.98846	0.094
	2.7209	0.074
	2.75101	0.98
	2.71829	0.391
	2.69446	2.394
	2.63487	2.162
	2.58227	1.054
	2.84821	0.601
	2.66728	0.525
	2.50748	2.07
	2.45303	5.352
	2.49125	0.987
	2.53139	1.677
	2.66642	2.51
	2.58871	0.517
	2.64424	2.633
	2.54339	0.66
	2.44202	2.293
	2.56172	1.301
	2.50386	6.861
	2.34692	5.243
	2.45816	1.966
	2.33365	2.485
	2.40071	0.152
	2.54705	1.275
	2.35358	0.096
	2.51345	1.141
	2.40972	0.739
	2.55506	0.14
	2.42167	0.203
	2.50536	0.05
	2.57931	1.19
	2.54513	2.19
	2.48234	0.659
	2.55598	0.465
	2.54382	0.507
	2.47662	1.702
	2.53959	1.616
	2.37803	1.139
	2.2887	4.431
	2.35164	6.267
	2.39841	0.498
	2.31434	3.268
	2.36429	0.392
	2.56369	0.53
	2.37185	4.243
	2.25588	1.303
	2.24608	0.486
	2.54067	0.082
	2.47045	0.743
	2.3187	21.688
	2.21505	24.633
	2.33483	1.07
	2.20333	18.412
	5.11767	0.105
	5.07223	0.238
	5.31832	0.169
	5.22336	0.066
	4.91138	0.015
	5.11803	0.027
	5.19867	0.177
	4.74325	0.056
	4.75327	0.009
	5.06936	0.048
	5.31576	0.103
	5.43753	0.081
	5.2571	0.107
	5.16485	0.044
	5.21006	0.261
	5.03333	0.099
	5.02655	0.359
	5.01674	0.17
	5.13125	0.193
	5.09083	0.389
	4.97967	0.029
	4.99112	0.079
	5.13256	0.103
	5.02738	0.078
	4.20648	0.012
	5.07296	0.05
	5.04042	0.335
	5.11584	0.159
	4.14879	0.075
	3.98505	1.02
	4.15695	0.129
	3.80347	0.027
	4.05868	0.206
	4.0539	0.184
	4.13948	0.148
	3.9753	0.066
	3.96842	0.338
	3.82753	0.117
	4.06199	0.762
	3.80746	0.633
	3.8406	6.376
	3.73192	2.346
	3.82714	5.858
	3.83712	0.341
	3.81111	0.625
	3.94239	0.306
	3.88084	0.825
	3.89768	0.133
	4.15876	0.122
	4.09335	0.085
	4.03242	0.066
	3.74419	1.069
	3.91064	0.46
	3.80332	0.979
	3.66881	0.025
	3.7644	0.281
	3.89446	0.222
	3.95189	0.118
	4.00782	0.096
	3.69433	3.022
	3.94421	0.502
	3.76895	0.964
	3.73537	0.204
	3.63535	0.399
	3.8642	0.608
	3.74182	1.684
	3.7414	1.955
	3.57366	0.502
	3.84481	0.191
	3.77139	0.737
	3.6697	0.579
	3.64978	0.328
	3.66306	0.068
	3.56044	0.067
	3.63423	0.268
	3.67899	2.301
	3.61848	3.005
	3.56672	0.623
	3.41979	2.136
	3.45802	1.14
	3.45329	1.088
	3.4159	3.441
	3.56091	0.358
	3.54708	0.621
	3.38758	4.829
	3.24086	0.767
	3.31769	0.814
	1.73542	241.453
	1.80567	254.708
	1.92521	183.791
	5.15965	1.44
	5.0424	0.936
	5.07027	0.17
	5.10044	0.285
	4.94976	0.066
	4.87527	0.034
	4.41745	0.028
	4.92923	0.06
	5.01048	0.334
	5.08603	0.31
	4.82505	0.629
	5.02182	0.464
	4.98338	0.115
	4.93374	0.078
	3.90588	0.623
	4.06417	0.317
	3.71022	0.852
	3.81519	0.082
	3.92582	0.624
	4.01515	0.101
	4.02587	1.797
	4.01438	0.399
	4.1124	0.084
	3.95936	0.075
	3.94932	0.075
	3.87942	1.051
	3.71587	1.71
	3.73684	0.079
	4.23885	0.341
	3.93313	0.318
	3.83513	0.86
	3.70235	0.5
	3.94856	0.44
	3.63998	3.178
	3.76113	0.383
	3.73045	2.203
	3.94226	0.753
	3.83809	0.706
	3.91869	0.409
	3.79688	0.211
	3.72307	2.724
	3.37623	0.011
	3.90004	0.455
	3.31848	28.49
	3.20893	2.435
	3.16556	0.147
	3.00405	3.994
	3.09142	0.204
	2.96254	17.075
	2.79589	2.578
	2.79605	14.998
	3.02343	0.292
	3.01004	2.413
	3.13973	0.133
	3.26274	0.207
	4.07435	1.03
	4.09104	0.134
	4.17912	0.43
	4.15128	1.366
	4.05566	0.132
	4.15379	0.868
	4.55811	0.294
	4.33536	0.053
	4.4323	1.025
	4.13115	0.595
	4.15108	0.533
	4.01863	0.481
	4.03932	0.078
	4.09362	0.425
	4.22972	0.212
	4.19887	0.384
	4.12223	0.244
	4.14301	0.702
	3.98107	1.751
	3.91311	0.472
	3.9218	0.586
	3.92177	0.269
	3.916	1.457
	4.15804	0.407
	4.051	0.525
	3.73855	1.471
	3.85413	0.202
	3.74777	0.271
	3.98993	0.458
	3.76905	0.544
	3.89736	0.403
	3.76151	5.326
	3.84046	0.255
	2.78315	2.878
	2.53217	54.388
	2.59328	2.784
	2.77923	0.109
	2.81504	0.048
	3.13207	0.091
	2.64555	2.457
	2.65619	9.982
	2.58166	3.352
	2.65061	8.173
	3.3208	3.33
	3.59252	0.106
	3.71842	0.378
	3.61697	2.213
	3.60564	0.066
	2.73078	1.932
	2.87855	0.563
	2.17068	0.016
	2.60971	1.43
	2.49826	0.189
	2.72228	0.816
	2.78048	0.536
	2.77069	0.07
	2.8085	1.066
	2.65907	0.164
	2.94679	0.275
	2.72267	0.166
	2.553	1.146
	2.61639	2.035
	2.38066	3.549
	2.27169	3.042
	2.57307	0.226
	2.3851	0.311
	2.64421	0.892
	2.22521	0.075
	2.67798	1.041
	2.66489	2.151
	2.33393	2.439
	2.70366	0.454
	2.43563	0.288
	2.25841	0.454
	2.5353	0.687
	2.58014	0.158
	2.42353	0.639
	2.53983	0.166
	2.37247	7.984
	2.31704	4.553
	2.26072	2.444
	2.85728	0.115
	2.41421	2
	2.30698	7.324
	2.09885	4.36
	2.15086	0.217
	2.08018	0.871
	2.21488	4.891
	1.97637	0.709
	1.91054	14.955
	1.84917	11.097
	1.94048	0.894
	2.10797	0.739
	1.93223	13.107
	1.98576	1.037
	1.94386	6.299
	1.93932	3.305
	1.761	19.644
	2.17552	1.085
	1.89889	4.186
	2.0359	3.089
	2.33979	0.265
	1.93431	0.198
	1.9878	3.176
	1.92641	0.396
	1.88794	2.016
	2.04481	0.569
	1.87915	3.043
	1.93578	0.281
	1.97001	3.494
	2.29714	0.067
	1.91849	4.673
	1.96774	1.785
	1.92481	2.601
	1.85865	3.135
	1.88884	0.894
	1.89108	2.504
	1.87579	7.267
	2.04532	2.35
	1.85496	6.5
	1.74438	8.064
	2.20697	0.762
	1.90609	4.254
	1.97419	3.548
	1.9119	7.308
	1.81127	5.251
	1.68831	7.08
	2.02041	2.605
	1.70262	6.09
	1.68023	17.419
	1.73939	5.484
	1.69639	11.503
	1.58685	17.247
	1.60126	34.828
	1.57726	50.946
	1.97873	1.049
	1.6267	13.414
	1.71745	1.721
	1.74911	0.585
	1.6661	0.055
	1.79755	0.554
	1.58204	1.658
	1.53724	22.276
	1.62996	10.699
	1.63893	2.499
	1.80946	3.244
	2.00413	0.126
	1.61675	4.059
	1.5359	62.999
	1.53335	1.334
	1.4621	106.531
	1.45272	4.191
	1.4299	28.652
	1.62631	1.438
	1.57296	2.242
	1.54026	4.109
	1.41957	3.515
	1.55247	3.918
	1.69147	0.732
	1.66676	0.147
	1.58581	1.559
	1.43491	14.162
	1.41844	25.793
	1.73705	0.06
	1.79183	0.078
	1.52722	6.697
	1.40232	41.851
	1.37075	7.535
	1.52812	1.154
	1.64256	0.633
	1.36533	49.929
	1.97883	0.258
	1.30987	27.263
	1.30564	68.381
	1.338	15.377
	1.57627	0.086
	1.34383	3.725
	1.38261	7.207
	1.67461	0.933
	1.57148	0.555
	1.68161	0.146
	1.66984	0.251
	1.44003	8.941
	1.4382	2.177
	1.43165	9.719
	1.4163	4.818
	1.38416	2.793
	1.50578	2.42
	1.51273	6.064
	1.57875	0.933
	1.39901	5.274
	1.59087	2.062
	1.58779	1.086
	1.53689	1.155
	1.64997	0.667
	1.4587	13.029
	1.34186	6.288
	1.4345	0.56
	1.3591	35.416
	1.45306	20.536
	1.43359	7.171
	1.46385	12.669
	1.73262	0.478
	1.45897	2.852
	1.5092	0.6
	1.48022	12.161
	1.51042	7.875
	1.54049	0.139
	1.52122	10.018
	1.42309	55.366
	1.48669	49.961
	1.60714	0.303
	1.70478	0.392
	1.66561	0.868
	1.52811	14.656
	1.56961	6.919
	1.51133	36.562
	1.69537	0.196
	1.80616	0.079
	2.33628	2.011
	2.43288	1.729
	2.65915	0.37
	2.57063	0.069
	2.49016	0.113
	2.57621	0.181
	2.35565	0.023
	2.48033	1.962
	2.06954	0.05
	2.18849	1.265
	2.33323	2.881
	2.29982	4.214
	2.14919	1.765
	2.2795	3.657
	2.21566	1.7
	2.37089	0.405
	2.4075	0.635
	2.10655	6.243
	2.14092	0.761
	2.4467	1.193
	2.39914	0.723
	2.51946	0.801
	2.4714	0.476
	2.85018	0.298
	2.40055	1.183
	2.34441	1.622
	2.1875	1.636
	2.47729	0.286
	2.39855	1.783
	2.38692	0.18
	2.0684	0.042
	2.37905	1.291
	2.54789	0.145
	2.13998	4.378
	2.38682	2.888
	2.08364	1.711
	2.45873	0.996
	2.52106	0.578
	2.19468	11.783
	2.48918	1.083
	2.08573	1.822
	2.45059	1.013
	2.5604	0.996
	2.48423	0.707
	2.04184	0.009
	2.19218	6.312
	2.72295	0.446
	2.56448	0.331
	2.41089	0.662
	2.25482	4.97
	2.34465	2.676
	2.38111	0.026
	2.48528	0.659
	2.33463	1.225
	2.42485	0.291
	2.43625	0.401
	2.26858	1.466
	2.44503	1.965
	2.21491	0.51
	2.45432	0.131
	2.18821	15.975
	2.40757	0.357
	2.52385	1.019
	2.17171	4.09
	2.1874	7.865
	2.13876	4.626
	2.50379	1.01
	2.21151	0.288
	2.45929	0.674
	2.48384	0.319
	2.26248	2.247
	2.15084	1.621
	2.0453	6.413
	2.17588	0.701
	2.24633	0.295
	2.36171	1.003
	2.28064	3.428
	2.21583	2.5
	2.5793	0.201
	2.56567	0.125
	2.14655	14.525
	2.24523	3.856
	2.17926	4.798
	2.69305	0.358
	2.12558	2.864
	2.03819	7.027
	2.49491	0.473
	2.26407	0.681
	2.11648	1.898
	2.27521	2.672
	2.1566	1.438
	2.48432	0.338
	2.20879	1.005
	2.33795	1.202
	2.13728	0.406
	2.07342	3.137
	2.31767	0.442
	1.99922	14.179
	2.10452	1.868
	2.23406	0.556
	2.5644	0.626
	2.54831	1.41
	2.08774	0.966
	2.28275	5.17
	2.10646	2.197
	2.09058	9.093
	2.13007	1.988
	2.3912	1.168
	2.44798	0.711
	2.04678	0.033
	2.48717	0.462
	2.5066	0.423
	2.06388	14.875
	2.01689	3.313
	2.14423	3.208
	2.20894	3.675
	2.33509	0.526
	2.47371	0.64
	2.09471	2.001
	2.36186	1.787
	2.05608	1.452
	2.16011	0.564
	2.02359	4.797
	2.00499	7.294
	2.02928	7.224
	1.9754	9.83
	2.16171	0.976
	1.98291	7.016
	1.93446	4.733
	1.99513	10.35
	1.98647	17.738
	1.96659	14.747
	1.89575	17.809
	2.31969	0.604
	1.90099	38.256
	2.26693	2.068
	2.00684	3.561
	2.23552	2.137
	1.94705	4.022
	2.09886	2.301
	2.052	1.546
	2.40066	0.162
	1.87902	0.01
	1.87459	11.33
	2.12469	4.536
	4.38741	0.253
	4.32727	0.142
	4.33078	0.189
	4.35027	0.037
	3.98232	0.172
	4.3199	0.264
	4.37154	0.335
	4.19306	0.132
	3.85915	0.016
	4.37965	0.157
	4.4656	0.471
	4.46145	0.039
	4.2449	0.288
	4.20261	0.342
	4.43312	0.149
	4.3247	0.123
	4.25425	0.276
	4.44273	0.329
	3.93181	0.123
	3.99629	0.39
	3.75433	0.091
	3.69291	0.302
	3.71593	0.062
	3.8576	0.901
	4.02297	0.228
	3.9036	0.168
	3.60919	0.088
	3.65487	0.264
	3.48037	0.111
	3.5474	0.194
	3.24243	0.088
	3.76963	0.622
	3.5011	0.153
	3.37448	0.189
	3.77661	0.192
	3.56615	0.277
	3.68279	0.285
	3.68483	0.917
	3.84476	0.243
	3.5509	0.222
	3.38233	0.213
	3.65742	0.281
	3.51244	0.207
	3.38011	0.128
	4.13448	0.28
	3.9189	0.512
	3.62271	0.238
	3.87359	0.427
	3.29571	0.016
	3.59476	0.242
	3.57144	0.388
	3.69019	0.037
	3.66297	1.089
	3.76788	1.002
	3.48216	0.365
	3.81675	0.266
	3.66937	0.339
	3.73559	0.504
	3.95458	0.5
	3.74232	0.783
	3.52327	0.48
	3.45591	0.559
	3.55276	0.064
	3.75799	0.044
	3.70941	0.434
	3.40125	0.491
	3.36718	0.167
	3.80952	0.263
	3.38717	0.398
	3.40592	0.282
	3.47713	0.632
	3.71616	1.195
	3.45184	0.8
	3.73367	0.313
	3.51473	1.137
	3.69629	0.271
	3.55176	0.326
	3.43683	0.184
	3.71911	0.219
	3.62365	0.936
	3.80843	0.658
	3.55543	0.322
	3.81	0.813
	3.75835	0.303
	3.72018	0.289
	3.66151	0.398
	3.68069	0.189
	3.84444	0.724
	3.56566	0.35
	3.71508	0.229
	3.94429	0.161
	3.80043	1.044
	3.70882	1.066
	3.69309	0.053
	3.59024	0.171
	3.49633	1.672
	3.69657	0.226
	3.90719	0.273
	4.12634	0.019
	3.09615	0.003
	3.88865	0.289
	3.57043	0.03
	3.79746	0.142
	3.93431	0.234
	4.14149	0.21
	3.74401	0.022
	3.98175	0.101
	3.87856	0.119
	3.91513	0.203
	3.71516	0.72
	3.83559	0.224
	3.62817	0.397
	3.55792	0.462
	3.66529	0.262
	3.74922	0.384
	4.0523	0.85
	4.13668	0.556
	3.98782	0.808
	3.84601	1.111
	4.04295	0.492
	4.00064	0.238
	3.6921	0.169
	3.79207	0.523
	4.1286	0.449
	4.01793	0.073
	3.80364	0.875
	3.86967	1.162
	3.94409	0.372
	3.94039	0.192
	3.63112	1.107
	3.81068	0.123
	3.8651	0.594
	3.42418	0.011
	3.79074	0.022
	3.68143	0.661
	3.72847	0.249
	3.94167	0.275
	3.96288	0.336
	3.9986	0.358
	4.08425	0.19
	3.86221	0.122
	3.8845	0.107
	4.04957	0.455
	3.75137	1.076
	4.17027	0.168
	4.21385	0.343
	3.88382	0.417
	4.02167	0.147
	3.60631	0.021
	3.8189	0.776
	3.77958	0.068
	4.25958	0.174
	3.98476	0.089
	4.33411	0.242
	3.86648	0.121
	3.95348	1.002
	4.38281	0.035
	4.25153	0.223
	4.12856	0.437
	4.17402	0.714
	3.9765	0.109
	4.02964	0.24
	3.95374	0.494
	4.33333	0.446
	4.39234	0.294
	4.1477	0.545
	3.88526	0.504
	4.34889	0.228
	3.8042	0.014
	4.21265	0.398
	4.09398	0.053
	4.42384	0.158
	4.11626	0.547
	4.55004	0.345
	4.15357	0.04
	4.30912	0.205
	4.18918	0.139
	4.25171	0.226
	4.23646	0.214
	4.45648	0.12
	4.33233	0.61
	4.19614	0.119
	4.43641	0.182
	4.23525	0.166
	4.30606	0.289
	4.19737	0.203
	4.12173	0.025
	4.39057	0.184
	4.2874	0.17
	4.12806	0.064
	4.33701	0.073
	4.42347	0.373
	4.41268	0.545
	4.38732	0.123
	4.17467	0.242
	4.13537	0.292
	4.3295	0.132
	4.19572	0.025
	4.22632	0.033
	4.16502	0.298
	4.26563	0.16
	4.40321	0.526
	4.0459	0.203
	4.10891	0.124
	4.402	0.374
	3.96582	0.321
	4.24506	0.442
	4.16518	0.068
	4.18919	0.51
	3.9422	0.509
	4.07848	0.044
	4.10566	0.692
	3.90865	0.107
	4.28924	0.175
	4.44742	0.215
	4.35335	0.254
	4.07404	0.258
	4.34034	0.294
	4.10368	0.431
	3.85033	0.013
	4.45227	0.559
	4.17928	0.706
	4.24617	0.103
	4.23696	0.697
	4.32528	0.046
	3.04908	0.608
	3.33556	0.288
	3.35191	0.45
	3.36464	0.884
	3.22935	0.243
	3.41463	0.179
	3.29235	0.81
	3.32534	0.499
	3.35062	0.69
	3.27651	1.07
	3.23533	1.559
	2.30272	3.355
	2.43586	1.419
	2.20039	0.015
	2.31307	0.903
	2.25407	2.336
	2.27274	0.046
	2.18898	5.541
	2.23469	10.011
	2.26294	2.102
	2.33517	1.64
	2.25807	1.926
	3.82157	3.415
	3.81101	0.433
	3.8736	0.263
	3.87116	1.245
	3.75851	0.236
	3.80359	0.327
	3.78497	0.106
